# Supplementary material for: Quantitative data from six years (2013-2018) of light trap sampling of macromoths (Lepidoptera) in Mt. Hallasan National Park, South Korea
Source: Biodivers Data J. 2020 Apr 7;8:e51490. doi: 10.3897/BDJ.8.e51490 (PMC7156493; doi:10.3897/BDJ.8.e51490)
Supplement: Supplementary material 1 — Six years of data (2013-2018) of macromoths (Lepidoptera) in Mt. Hallasan National Park, Republic of Korea [file bdj-08-e51490-s001.zip]

Archive with 3 entries (3 files):
- Data-Jejudo_data.csv
- Data-Jejudo_taxa.csv
- Data-Jejudo-site_information.csv
