# Supplementary material for: Quantitative data from six years (2013-2018) of light trap sampling of macromoths (Lepidoptera) in Mt. Hallasan National Park, South Korea
Source: Biodivers Data J. 2020 Apr 7;8:e51490. doi: 10.3897/BDJ.8.e51490 (PMC7156493; doi:10.3897/BDJ.8.e51490)
Supplement: Supplementary material 1 — Six years of data (2013-2018) of macromoths (Lepidoptera) in Mt. Hallasan National Park, Republic of Korea [file bdj-08-e51490-s001.zip › Data-Jejudo_data.csv]

site_name	site_code	date	taxon	individuals
1100top	JJ_8	2013-05-03	Cleora insolita	3
1100top	JJ_8	2013-05-03	Descoreba simplex	1
1100top	JJ_8	2013-05-03	Eupithecia signigera	1
1100top	JJ_8	2013-05-03	Lassaba nikkonis	1
1100top	JJ_8	2013-05-03	Odontopera arida	3
1100top	JJ_8	2013-05-03	Pseuderannis lomozemia	7
1100top	JJ_8	2013-05-03	Diarsia canescens	1
SJB	JJ-9	2013-05-03	Descoreba simplex	1
SJB	JJ-9	2013-05-03	Lassaba nikkonis	4
SJB	JJ-9	2013-05-03	Odontopera arida	2
SJB	JJ-9	2013-05-03	Pseuderannis lomozemia	1
SPA (H)	JJ_3	2013-05-03	Cleora insolita	3
SPA (H)	JJ_3	2013-05-03	Hypomecis punctinalis	1
SPA (H)	JJ_3	2013-05-03	Paradarisa chloauges	2
SPA (H)	JJ_3	2013-05-03	Craniophora ligustri	1
SPA (H)	JJ_3	2013-05-03	Diarsia canescens	1
SPA (H)	JJ_3	2013-05-03	Orthosia odiosa	1
SPA (H)	JJ_3	2013-05-03	Lophocosma atriplaga	2
SPA (L)	JJ_5	2013-05-03	Hypomecis punctinalis	6
SPA (L)	JJ_5	2013-05-03	Menophra senilis	1
SPA (L)	JJ_5	2013-05-03	Odontopera arida	1
SPA (L)	JJ_5	2013-05-03	Lophocosma atriplaga	1
SPA (L)	JJ_5	2013-05-03	Ambulyx japonica	1
ERM	JJ_7	2013-05-03	Paradarisa chloauges	1
ERM	JJ_7	2013-05-03	Pseuderannis lomozemia	3
ERM	JJ_7	2013-05-03	Lophocosma atriplaga	1
YS (L)	JJ_6	2013-05-03	Cleora insolita	2
YS (L)	JJ_6	2013-05-03	Ectropis excellens	1
YS (L)	JJ_6	2013-05-03	Odontopera arida	1
YS (L)	JJ_6	2013-05-03	Xerodes albonotaria	1
YS (L)	JJ_6	2013-05-03	Orthosia carnipennis	1
YS (L)	JJ_6	2013-05-03	Lophocosma atriplaga	10
HRR (H)	JJ_2	2013-05-03	Agathia visenda	1
HRR (H)	JJ_2	2013-05-03	Cleora insolita	1
HRR (H)	JJ_2	2013-05-03	Menophra senilis	1
HRR (H)	JJ_2	2013-05-03	Craniophora praeclara	1
HRR (H)	JJ_2	2013-05-03	Zaranga tukuringra	1
HRR (H)	JJ_2	2013-05-03	Oroplema oyamana	5
HRR (L)	JJ_1	2013-05-03	Hepatica nakatanii	1
HRR (L)	JJ_1	2013-05-03	Menophra senilis	1
HRR (L)	JJ_1	2013-05-03	Protoboarmia simpliciaria	1
HRR (L)	JJ_1	2013-05-03	Pylargosceles steganioides	1
1100top	JJ_8	2013-06-01	Hydrillodes morosa	1
1100top	JJ_8	2013-06-01	Alcis angulifera	1
1100top	JJ_8	2013-06-01	Cleora insolita	1
1100top	JJ_8	2013-06-01	Hypomecis punctinalis	1
1100top	JJ_8	2013-06-01	Parabapta clarissa	1
SPA (H)	JJ_3	2013-06-01	Ditrigona virgo	2
SPA (H)	JJ_3	2013-06-01	Barsine striata	6
SPA (H)	JJ_3	2013-06-01	Dolgoma cribrata	1
SPA (H)	JJ_3	2013-06-01	Hydrillodes morosa	5
SPA (H)	JJ_3	2013-06-01	Kidokuga piperita	1
SPA (H)	JJ_3	2013-06-01	Paracolax fascialis	1
SPA (H)	JJ_3	2013-06-01	Spilarctia seriatopunctata	2
SPA (H)	JJ_3	2013-06-01	Alcis angulifera	6
SPA (H)	JJ_3	2013-06-01	Ectropis excellens	3
SPA (H)	JJ_3	2013-06-01	Euphyia cineraria	1
SPA (H)	JJ_3	2013-06-01	Hypomecis punctinalis	7
SPA (H)	JJ_3	2013-06-01	Odontopera arida	1
SPA (H)	JJ_3	2013-06-01	Tyloptera bella	1
SPA (H)	JJ_3	2013-06-01	Xerodes albonotaria	1
SPA (H)	JJ_3	2013-06-01	Clavipalpula aurariae	1
SPA (H)	JJ_3	2013-06-01	Diarsia pacifica	1
SPA (H)	JJ_3	2013-06-01	Sugia erastroides	2
SPA (H)	JJ_3	2013-06-01	Shaka atrovittatus	2
SPA (H)	JJ_3	2013-06-01	Syntypistis subgeneris	1
SPA (L)	JJ_5	2013-06-01	Barsine striata	3
SPA (L)	JJ_5	2013-06-01	Hydrillodes morosa	1
SPA (L)	JJ_5	2013-06-01	Nodaria tristis	1
SPA (L)	JJ_5	2013-06-01	Paracolax fascialis	1
SPA (L)	JJ_5	2013-06-01	Scedopla diffusa	2
SPA (L)	JJ_5	2013-06-01	Spilarctia seriatopunctata	1
SPA (L)	JJ_5	2013-06-01	Alcis angulifera	8
SPA (L)	JJ_5	2013-06-01	Ectropis excellens	2
SPA (L)	JJ_5	2013-06-01	Hypomecis roboraria	6
SPA (L)	JJ_5	2013-06-01	Xandrames dholaria	1
SPA (L)	JJ_5	2013-06-01	Xerodes albonotaria	1
SPA (L)	JJ_5	2013-06-01	Sugia erastroides	6
SPA (L)	JJ_5	2013-06-01	Semidonta biloba	1
SPA (L)	JJ_5	2013-06-01	Shaka atrovittatus	3
SPA (L)	JJ_5	2013-06-01	Syntypistis cyanea	1
SPA (L)	JJ_5	2013-06-01	Ambulyx japonica	3
ERM	JJ_7	2013-06-01	Barsine striata	3
ERM	JJ_7	2013-06-01	Hydrillodes morosa	11
ERM	JJ_7	2013-06-01	Spilarctia alba	1
ERM	JJ_7	2013-06-01	Alcis angulifera	7
ERM	JJ_7	2013-06-01	Amraica superans	2
ERM	JJ_7	2013-06-01	Euphyia cineraria	1
ERM	JJ_7	2013-06-01	Hypomecis punctinalis	1
ERM	JJ_7	2013-06-01	Ninodes watanabei	2
ERM	JJ_7	2013-06-01	Odontopera arida	1
ERM	JJ_7	2013-06-01	Oxymacaria normata	1
ERM	JJ_7	2013-06-01	Paradarisa consonaria	5
ERM	JJ_7	2013-06-01	Sugia erastroides	12
ERM	JJ_7	2013-06-01	Shaka atrovittatus	1
ERM	JJ_7	2013-06-01	Zaranga tukuringra	1
YS (L)	JJ_6	2013-06-01	Ditrigona virgo	1
YS (L)	JJ_6	2013-06-01	Hydrillodes morosa	14
YS (L)	JJ_6	2013-06-01	Paracolax fascialis	1
YS (L)	JJ_6	2013-06-01	Alcis angulifera	1
YS (L)	JJ_6	2013-06-01	Ectropis excellens	1
YS (L)	JJ_6	2013-06-01	Euphyia cineraria	1
YS (L)	JJ_6	2013-06-01	Hypomecis punctinalis	11
YS (L)	JJ_6	2013-06-01	Myrioblephara nanaria	1
YS (L)	JJ_6	2013-06-01	Pseuderannis lomozemia	1
YS (L)	JJ_6	2013-06-01	Hermonassa cecilia	1
YS (L)	JJ_6	2013-06-01	Lophocosma atriplaga	1
YS (L)	JJ_6	2013-06-01	Shaka atrovittatus	4
USOR	JJ_11	2013-06-01	Odontopera arida	1
USOR	JJ_11	2013-06-01	Diarsia deparca	1
CWS	JJ_4	2013-06-01	Barsine striata	3
CWS	JJ_4	2013-06-01	Ivela auripes	2
CWS	JJ_4	2013-06-01	Oruza submira	1
CWS	JJ_4	2013-06-01	Alcis angulifera	1
CWS	JJ_4	2013-06-01	Ectropis excellens	3
CWS	JJ_4	2013-06-01	Heterothera postalbida	1
CWS	JJ_4	2013-06-01	Hypomecis punctinalis	4
CWS	JJ_4	2013-06-01	Nothomiza oxygoniodes	1
CWS	JJ_4	2013-06-01	Racotis petrosa	1
CWS	JJ_4	2013-06-01	Xerodes albonotaria	5
CWS	JJ_4	2013-06-01	Hermonassa cecilia	3
CWS	JJ_4	2013-06-01	Spatalia doerriesi	1
CWS	JJ_4	2013-06-01	Dysaethria moza	1
HRR (H)	JJ_2	2013-06-01	Oreta insignis	1
HRR (H)	JJ_2	2013-06-01	Barsine striata	1
HRR (H)	JJ_2	2013-06-01	Lophoruza pulcherrima	1
HRR (H)	JJ_2	2013-06-01	Alcis angulifera	19
HRR (H)	JJ_2	2013-06-01	Lomographa temerata	1
HRR (H)	JJ_2	2013-06-01	Racotis petrosa	1
HRR (L)	JJ_1	2013-06-01	Oreta pulchripes	1
HRR (L)	JJ_1	2013-06-01	Edessena gentiusalis	1
HRR (L)	JJ_1	2013-06-01	Herminia tarsicrinalis	1
HRR (L)	JJ_1	2013-06-01	Tamba corealis	1
HRR (L)	JJ_1	2013-06-01	Alcis angulifera	3
HRR (L)	JJ_1	2013-06-01	Asthena anseraria	1
HRR (L)	JJ_1	2013-06-01	Callabraxas compositata	1
HRR (L)	JJ_1	2013-06-01	Hypomecis roboraria	2
HRR (L)	JJ_1	2013-06-01	Odonestis pruni	1
HRR (L)	JJ_1	2013-06-01	Fentonia ocypete	1
HRR (L)	JJ_1	2013-06-01	Phyllosphingia dissimilis	1
1100top	JJ_8	2013-07-04	Eulithis convergenata	1
1100top	JJ_8	2013-07-04	Evecliptopera illitata	1
1100top	JJ_8	2013-07-04	Menophra senilis	5
1100top	JJ_8	2013-07-04	Synegia hadassa	1
1100top	JJ_8	2013-07-04	Hydraecia petasitis	1
1100top	JJ_8	2013-07-04	Peridea gigantea	1
SJB	JJ-9	2013-07-04	Globia aerata	1
SPA (H)	JJ_3	2013-07-04	Daddala lucilla	1
SPA (H)	JJ_3	2013-07-04	Ghoria gigantea	3
SPA (H)	JJ_3	2013-07-04	Ectropis excellens	1
SPA (H)	JJ_3	2013-07-04	Idaea auricruda	1
SPA (H)	JJ_3	2013-07-04	Lomographa temerata	1
SPA (H)	JJ_3	2013-07-04	Menophra senilis	3
SPA (H)	JJ_3	2013-07-04	Scopula nupta	1
SPA (H)	JJ_3	2013-07-04	Atrachea nitens	2
SPA (H)	JJ_3	2013-07-04	Cosmia achatina	1
SPA (H)	JJ_3	2013-07-04	Euromoia subpulchra	2
SPA (H)	JJ_3	2013-07-04	Mythimna divergens	1
SPA (L)	JJ_5	2013-07-04	Oreta insignis	2
SPA (L)	JJ_5	2013-07-04	Parapsestis argenteopicta	2
SPA (L)	JJ_5	2013-07-04	Arctornis kumatai	3
SPA (L)	JJ_5	2013-07-04	Daddala lucilla	2
SPA (L)	JJ_5	2013-07-04	Ghoria gigantea	2
SPA (L)	JJ_5	2013-07-04	Lymantria dispar	1
SPA (L)	JJ_5	2013-07-04	Chloroclystis v-ata	1
SPA (L)	JJ_5	2013-07-04	Eulithis convergenata	2
SPA (L)	JJ_5	2013-07-04	Geometra dieckmanni	1
SPA (L)	JJ_5	2013-07-04	Lomographa temerata	1
SPA (L)	JJ_5	2013-07-04	Menophra senilis	6
SPA (L)	JJ_5	2013-07-04	Orthocabera tinagmaria	1
SPA (L)	JJ_5	2013-07-04	Ourapteryx nivea	2
SPA (L)	JJ_5	2013-07-04	Pareclipsis gracilis	1
SPA (L)	JJ_5	2013-07-04	Parectropis nigrosparsa	1
SPA (L)	JJ_5	2013-07-04	Synegia esther	1
SPA (L)	JJ_5	2013-07-04	Atrachea nitens	1
SPA (L)	JJ_5	2013-07-04	Cosmia achatina	1
SPA (L)	JJ_5	2013-07-04	Euromoia subpulchra	1
SPA (L)	JJ_5	2013-07-04	Sugia idiostygia	4
SPA (L)	JJ_5	2013-07-04	Gadirtha impingens	1
SPA (L)	JJ_5	2013-07-04	Iragaodes nobilis	1
SPA (L)	JJ_5	2013-07-04	Pseudoips prasinanus	5
SPA (L)	JJ_5	2013-07-04	Allodonta leucodera	1
SPA (L)	JJ_5	2013-07-04	Cnethodonta grisescens	2
SPA (L)	JJ_5	2013-07-04	Fentonia ocypete	1
SPA (L)	JJ_5	2013-07-04	Semidonta biloba	1
SPA (L)	JJ_5	2013-07-04	Spatalia doerriesi	2
SPA (L)	JJ_5	2013-07-04	Tethea ampliata	1
SPA (L)	JJ_5	2013-07-04	Dysaethria moza	1
SPA (L)	JJ_5	2013-07-04	Pidorus atratus	2
ERM	JJ_7	2013-07-04	Euwilemania angulata	1
ERM	JJ_7	2013-07-04	Ghoria gigantea	1
ERM	JJ_7	2013-07-04	Kidokuga piperita	1
ERM	JJ_7	2013-07-04	Amraica superans	1
ERM	JJ_7	2013-07-04	Biston panterinaria	1
ERM	JJ_7	2013-07-04	Eulithis convergenata	1
ERM	JJ_7	2013-07-04	Idaea effusaria	1
ERM	JJ_7	2013-07-04	Lomographa temerata	1
ERM	JJ_7	2013-07-04	Ourapteryx nivea	2
ERM	JJ_7	2013-07-04	Scopula nigropunctata	1
ERM	JJ_7	2013-07-04	Cosmia achatina	2
ERM	JJ_7	2013-07-04	Sugia idiostygia	13
ERM	JJ_7	2013-07-04	Dudusa sphingiformis	1
ERM	JJ_7	2013-07-04	Semidonta biloba	3
ERM	JJ_7	2013-07-04	Tethea ampliata	3
YS (L)	JJ_6	2013-07-04	Barsine striata	1
YS (L)	JJ_6	2013-07-04	Ghoria gigantea	8
YS (L)	JJ_6	2013-07-04	Ectropis excellens	1
YS (L)	JJ_6	2013-07-04	Eulithis convergenata	3
YS (L)	JJ_6	2013-07-04	Lomographa temerata	3
YS (L)	JJ_6	2013-07-04	Menophra senilis	9
YS (L)	JJ_6	2013-07-04	Ourapteryx nivea	11
YS (L)	JJ_6	2013-07-04	Scopula modicaria	1
YS (L)	JJ_6	2013-07-04	Latoia sinica	2
YS (L)	JJ_6	2013-07-04	Acronicta major	1
YS (L)	JJ_6	2013-07-04	Euromoia subpulchra	2
YS (L)	JJ_6	2013-07-04	Sineugraphe bipartita	7
YS (L)	JJ_6	2013-07-04	Iragaodes nobilis	2
YS (L)	JJ_6	2013-07-04	Allodonta leucodera	1
YS (L)	JJ_6	2013-07-04	Semidonta biloba	4
YS (L)	JJ_6	2013-07-04	Ambulyx japonica	2
YS (L)	JJ_6	2013-07-04	Marumba spectabilis	1
YS (L)	JJ_6	2013-07-04	Dysaethria moza	2
USOR	JJ_11	2013-07-04	Diarsia deparca	5
CWS	JJ_4	2013-07-04	Barsine striata	3
CWS	JJ_4	2013-07-04	Daddala lucilla	1
CWS	JJ_4	2013-07-04	Dinumma deponens	1
CWS	JJ_4	2013-07-04	Ghoria gigantea	10
CWS	JJ_4	2013-07-04	Gonepatica opalina	1
CWS	JJ_4	2013-07-04	Lymantria monacha	2
CWS	JJ_4	2013-07-04	Biston panterinaria	1
CWS	JJ_4	2013-07-04	Geometra dieckmanni	1
CWS	JJ_4	2013-07-04	Idaea biselata	1
CWS	JJ_4	2013-07-04	Parabapta clarissa	2
CWS	JJ_4	2013-07-04	Parectropis nigrosparsa	1
CWS	JJ_4	2013-07-04	Racotis petrosa	2
CWS	JJ_4	2013-07-04	Paralebeda femorata	1
CWS	JJ_4	2013-07-04	Latoia sinica	1
CWS	JJ_4	2013-07-04	Aedia leucomelas	2
CWS	JJ_4	2013-07-04	Bryophila orthogramma	3
CWS	JJ_4	2013-07-04	Cosmia achatina	2
CWS	JJ_4	2013-07-04	Cosmia moderata	4
CWS	JJ_4	2013-07-04	Orthogonia sera	1
CWS	JJ_4	2013-07-04	Iragaodes nobilis	3
CWS	JJ_4	2013-07-04	Peridea gigantea	1
CWS	JJ_4	2013-07-04	Marumba gaschkewitschii	1
CWS	JJ_4	2013-07-04	Marumba sperchius	1
CWS	JJ_4	2013-07-04	Tethea ampliata	3
HRR (H)	JJ_2	2013-07-04	Oreta insignis	1
HRR (H)	JJ_2	2013-07-04	Amphitrogia amphidecta	2
HRR (H)	JJ_2	2013-07-04	Barsine striata	2
HRR (H)	JJ_2	2013-07-04	Ghoria gigantea	1
HRR (H)	JJ_2	2013-07-04	Metopta rectifasciata	1
HRR (H)	JJ_2	2013-07-04	Ascotis imparata	1
HRR (H)	JJ_2	2013-07-04	Biston panterinaria	3
HRR (H)	JJ_2	2013-07-04	Chiasmia defixaria	2
HRR (H)	JJ_2	2013-07-04	Fascellina chromataria	1
HRR (H)	JJ_2	2013-07-04	Menophra senilis	2
HRR (H)	JJ_2	2013-07-04	Orthogonia sera	1
HRR (H)	JJ_2	2013-07-04	Zaranga tukuringra	1
HRR (H)	JJ_2	2013-07-04	Pidorus atratus	5
HRR (L)	JJ_1	2013-07-04	Hydrillodes morosa	2
HRR (L)	JJ_1	2013-07-04	Idia curvipalpis	1
HRR (L)	JJ_1	2013-07-04	Mosopia sordidum	1
HRR (L)	JJ_1	2013-07-04	Hemistola dijuncta	2
HRR (L)	JJ_1	2013-07-04	Menophra senilis	3
1100top	JJ_8	2013-08-06	Ditrigona virgo	1
1100top	JJ_8	2013-08-06	Oreta pulchripes	1
1100top	JJ_8	2013-08-06	Ectropis excellens	5
1100top	JJ_8	2013-08-06	Epobeidia tigrata	1
1100top	JJ_8	2013-08-06	Euphyia cineraria	3
1100top	JJ_8	2013-08-06	Hypomecis punctinalis	5
1100top	JJ_8	2013-08-06	Hypomecis roboraria	1
1100top	JJ_8	2013-08-06	Menophra senilis	2
1100top	JJ_8	2013-08-06	Ourapteryx nivea	1
1100top	JJ_8	2013-08-06	Paralebeda femorata	1
1100top	JJ_8	2013-08-06	Abrostola major	1
1100top	JJ_8	2013-08-06	Acronicta major	1
1100top	JJ_8	2013-08-06	Amphipoea ussuriensis	1
1100top	JJ_8	2013-08-06	Trachea atriplicis	1
1100top	JJ_8	2013-08-06	Semidonta biloba	2
1100top	JJ_8	2013-08-06	Shaka atrovittatus	3
1100top	JJ_8	2013-08-06	Spatalia doerriesi	1
1100top	JJ_8	2013-08-06	Syntypistis cyanea	2
1100top	JJ_8	2013-08-06	Syntypistis subgeneris	1
1100top	JJ_8	2013-08-06	Kentrochrysalis streckeri	2
SJB	JJ-9	2013-08-06	Catocala dissimilis	17
SJB	JJ-9	2013-08-06	Catocala dula	1
SJB	JJ-9	2013-08-06	Deileptenia ribeata	8
SJB	JJ-9	2013-08-06	Gandaritis fixseni	2
SJB	JJ-9	2013-08-06	Martania saxea	3
SJB	JJ-9	2013-08-06	Oxymacaria normata	1
SJB	JJ-9	2013-08-06	Timandra comptaria	1
SJB	JJ-9	2013-08-06	Amphipoea ussuriensis	3
SJB	JJ-9	2013-08-06	Anaplectoides virens	1
SJB	JJ-9	2013-08-06	Bryophila albimixta	6
SJB	JJ-9	2013-08-06	Chasminodes nigrilinea	1
SJB	JJ-9	2013-08-06	Koyaga falsa	10
SJB	JJ-9	2013-08-06	Mythimna divergens	1
SJB	JJ-9	2013-08-06	Sineugraphe bipartita	1
SJB	JJ-9	2013-08-06	Triphaenopsis lucilla	3
SJB	JJ-9	2013-08-06	Pseudoips prasinanus	1
SJB	JJ-9	2013-08-06	Epodonta lineata	1
SJB	JJ-9	2013-08-06	Peridea aliena	1
SJB	JJ-9	2013-08-06	Syntypistis subgeneris	1
SPA (H)	JJ_3	2013-08-06	Lymantria mathura	3
SPA (H)	JJ_3	2013-08-06	Lomographa temerata	1
SPA (H)	JJ_3	2013-08-06	Scopula epiorrhoe	2
SPA (H)	JJ_3	2013-08-06	Amphipoea ussuriensis	1
SPA (H)	JJ_3	2013-08-06	Pseudoips prasinanus	2
SPA (H)	JJ_3	2013-08-06	Dudusa sphingiformis	1
SPA (H)	JJ_3	2013-08-06	Syntypistis subgeneris	3
SPA (H)	JJ_3	2013-08-06	Kentrochrysalis streckeri	3
SPA (H)	JJ_3	2013-08-06	Marumba spectabilis	1
SPA (L)	JJ_5	2013-08-06	Deroca inconclusa	1
SPA (L)	JJ_5	2013-08-06	Oreta insignis	1
SPA (L)	JJ_5	2013-08-06	Arctornis kumatai	1
SPA (L)	JJ_5	2013-08-06	Lymantria mathura	22
SPA (L)	JJ_5	2013-08-06	Duliophyle majuscularia	1
SPA (L)	JJ_5	2013-08-06	Euphyia cineraria	2
SPA (L)	JJ_5	2013-08-06	Geometra dieckmanni	5
SPA (L)	JJ_5	2013-08-06	Hypomecis punctinalis	2
SPA (L)	JJ_5	2013-08-06	Hypomecis roboraria	12
SPA (L)	JJ_5	2013-08-06	Plagodis dolabraria	1
SPA (L)	JJ_5	2013-08-06	Odonestis pruni	14
SPA (L)	JJ_5	2013-08-06	Paralebeda femorata	4
SPA (L)	JJ_5	2013-08-06	Latoia sinica	1
SPA (L)	JJ_5	2013-08-06	Acronicta major	2
SPA (L)	JJ_5	2013-08-06	Amphipoea ussuriensis	1
SPA (L)	JJ_5	2013-08-06	Arcte coerula	1
SPA (L)	JJ_5	2013-08-06	Triphaenopsis lucilla	1
SPA (L)	JJ_5	2013-08-06	Gadirtha impingens	2
SPA (L)	JJ_5	2013-08-06	Iragaodes nobilis	1
SPA (L)	JJ_5	2013-08-06	Pseudoips prasinanus	2
SPA (L)	JJ_5	2013-08-06	Cnethodonta grisescens	1
SPA (L)	JJ_5	2013-08-06	Dudusa sphingiformis	9
SPA (L)	JJ_5	2013-08-06	Shaka atrovittatus	8
SPA (L)	JJ_5	2013-08-06	Spatalia doerriesi	23
SPA (L)	JJ_5	2013-08-06	Kentrochrysalis streckeri	1
SPA (L)	JJ_5	2013-08-06	Marumba spectabilis	5
ERM	JJ_7	2013-08-06	Hypena trigonalis	1
ERM	JJ_7	2013-08-06	Paracolax fascialis	1
ERM	JJ_7	2013-08-06	Ectropis excellens	3
ERM	JJ_7	2013-08-06	Euphyia cineraria	2
ERM	JJ_7	2013-08-06	Gandaritis fixseni	1
ERM	JJ_7	2013-08-06	Hypomecis roboraria	2
ERM	JJ_7	2013-08-06	Menophra senilis	2
ERM	JJ_7	2013-08-06	Xandrames dholaria	1
ERM	JJ_7	2013-08-06	Paralebeda femorata	5
ERM	JJ_7	2013-08-06	Chasminodes nigrilinea	1
ERM	JJ_7	2013-08-06	Diachrysia nadeja	1
ERM	JJ_7	2013-08-06	Sineugraphe bipartita	1
ERM	JJ_7	2013-08-06	Cnethodonta grisescens	3
ERM	JJ_7	2013-08-06	Dudusa sphingiformis	6
ERM	JJ_7	2013-08-06	Peridea gigantea	1
ERM	JJ_7	2013-08-06	Shaka atrovittatus	26
ERM	JJ_7	2013-08-06	Zaranga tukuringra	1
ERM	JJ_7	2013-08-06	Kentrochrysalis streckeri	1
ERM	JJ_7	2013-08-06	Theretra japonica	2
YS (L)	JJ_6	2013-08-06	Deroca inconclusa	1
YS (L)	JJ_6	2013-08-06	Ditrigona virgo	1
YS (L)	JJ_6	2013-08-06	Oreta insignis	1
YS (L)	JJ_6	2013-08-06	Cyana hamata	3
YS (L)	JJ_6	2013-08-06	Hypena trigonalis	2
YS (L)	JJ_6	2013-08-06	Lymantria mathura	1
YS (L)	JJ_6	2013-08-06	Oruza submirella	2
YS (L)	JJ_6	2013-08-06	Paracolax fascialis	3
YS (L)	JJ_6	2013-08-06	Simplicia niphona	1
YS (L)	JJ_6	2013-08-06	Euphyia cineraria	10
YS (L)	JJ_6	2013-08-06	Heterolocha aristonaria	1
YS (L)	JJ_6	2013-08-06	Idaea auricruda	1
YS (L)	JJ_6	2013-08-06	Menophra senilis	1
YS (L)	JJ_6	2013-08-06	Plagodis dolabraria	1
YS (L)	JJ_6	2013-08-06	Protoboarmia simpliciaria	1
YS (L)	JJ_6	2013-08-06	Odonestis pruni	5
YS (L)	JJ_6	2013-08-06	Paralebeda femorata	1
YS (L)	JJ_6	2013-08-06	Austrapoda dentata	5
YS (L)	JJ_6	2013-08-06	Acronicta major	1
YS (L)	JJ_6	2013-08-06	Amphipoea ussuriensis	1
YS (L)	JJ_6	2013-08-06	Athetis gluteosa	1
YS (L)	JJ_6	2013-08-06	Sineugraphe bipartita	1
YS (L)	JJ_6	2013-08-06	Iragaodes nobilis	5
YS (L)	JJ_6	2013-08-06	Pseudoips prasinanus	2
YS (L)	JJ_6	2013-08-06	Cnethodonta grisescens	1
YS (L)	JJ_6	2013-08-06	Dudusa sphingiformis	3
YS (L)	JJ_6	2013-08-06	Semidonta biloba	1
YS (L)	JJ_6	2013-08-06	Shaka atrovittatus	15
YS (L)	JJ_6	2013-08-06	Dysaethria moza	2
USOR	JJ_11	2013-08-06	Collita griseola	2
USOR	JJ_11	2013-08-06	Deileptenia ribeata	10
USOR	JJ_11	2013-08-06	Koyaga falsa	2
USOR	JJ_11	2013-08-06	Xestia vidua	1
CWS	JJ_4	2013-08-06	Ditrigona virgo	1
CWS	JJ_4	2013-08-06	Catocala dissimilis	1
CWS	JJ_4	2013-08-06	Catocala dula	1
CWS	JJ_4	2013-08-06	Hypena trigonalis	1
CWS	JJ_4	2013-08-06	Kidokuga piperita	1
CWS	JJ_4	2013-08-06	Lymantria mathura	2
CWS	JJ_4	2013-08-06	Lymantria monacha	3
CWS	JJ_4	2013-08-06	Oruza submirella	6
CWS	JJ_4	2013-08-06	Rusicada privata	1
CWS	JJ_4	2013-08-06	Duliophyle majuscularia	1
CWS	JJ_4	2013-08-06	Gandaritis fixseni	1
CWS	JJ_4	2013-08-06	Hypomecis roboraria	1
CWS	JJ_4	2013-08-06	Oxymacaria normata	1
CWS	JJ_4	2013-08-06	Protoboarmia simpliciaria	2
CWS	JJ_4	2013-08-06	Racotis petrosa	4
CWS	JJ_4	2013-08-06	Rikiosatoa grisea	1
CWS	JJ_4	2013-08-06	Scopula epiorrhoe	1
CWS	JJ_4	2013-08-06	Dendrolimus spectabilis	1
CWS	JJ_4	2013-08-06	Dendrolimus sibiricus	1
CWS	JJ_4	2013-08-06	Odonestis pruni	1
CWS	JJ_4	2013-08-06	Microleon longipalpis	2
CWS	JJ_4	2013-08-06	Abrostola major	1
CWS	JJ_4	2013-08-06	Cosmia achatina	1
CWS	JJ_4	2013-08-06	Koyaga magnumisma	1
CWS	JJ_4	2013-08-06	Triphaenopsis lucilla	1
CWS	JJ_4	2013-08-06	Gadirtha impingens	3
CWS	JJ_4	2013-08-06	Lophocosma atriplaga	1
CWS	JJ_4	2013-08-06	Shaka atrovittatus	1
CWS	JJ_4	2013-08-06	Spatalia doerriesi	3
CWS	JJ_4	2013-08-06	Syntypistis subgeneris	2
CWS	JJ_4	2013-08-06	Ampelophaga rubiginosa	1
CWS	JJ_4	2013-08-06	Habrosyne aurorina	2
HRR (H)	JJ_2	2013-08-06	Gandaritis fixseni	1
HRR (H)	JJ_2	2013-08-06	Lomographa temerata	2
HRR (H)	JJ_2	2013-08-06	Pareclipsis gracilis	1
HRR (H)	JJ_2	2013-08-06	Racotis petrosa	5
HRR (H)	JJ_2	2013-08-06	Paralebeda femorata	4
HRR (H)	JJ_2	2013-08-06	Craniophora fasciata	1
HRR (H)	JJ_2	2013-08-06	Gadirtha impingens	1
HRR (H)	JJ_2	2013-08-06	Iragaodes nobilis	1
HRR (H)	JJ_2	2013-08-06	Mesophalera sigmata	1
HRR (H)	JJ_2	2013-08-06	Marumba spectabilis	2
HRR (L)	JJ_1	2013-08-06	Hadennia incongruens	1
HRR (L)	JJ_1	2013-08-06	Pangrapta perturbans	1
HRR (L)	JJ_1	2013-08-06	Spirama retorta	1
HRR (L)	JJ_1	2013-08-06	Tamba corealis	1
HRR (L)	JJ_1	2013-08-06	Scopula epiorrhoe	1
HRR (L)	JJ_1	2013-08-06	Scopula semignobilis	2
HRR (L)	JJ_1	2013-08-06	Sphragifera biplaga	1
HRR (L)	JJ_1	2013-08-06	Uropyia meticulodina	1
1100top	JJ_8	2013-09-06	Hypena melanica	1
1100top	JJ_8	2013-09-06	Miltochrista miniata	1
1100top	JJ_8	2013-09-06	Duliophyle majuscularia	3
1100top	JJ_8	2013-09-06	Geometra dieckmanni	1
1100top	JJ_8	2013-09-06	Pareclipsis gracilis	1
1100top	JJ_8	2013-09-06	Amphipoea ussuriensis	2
1100top	JJ_8	2013-09-06	Diachrysia nadeja	1
1100top	JJ_8	2013-09-06	Hermonassa cecilia	1
1100top	JJ_8	2013-09-06	Epodonta lineata	1
1100top	JJ_8	2013-09-06	Dysaethria moza	1
SJB	JJ-9	2013-09-06	Amphipoea ussuriensis	9
SJB	JJ-9	2013-09-06	Cucullia umbratica	1
SJB	JJ-9	2013-09-06	Saturnia jonasii	5
SPA (H)	JJ_3	2013-09-06	Agnidra scabiosa	2
SPA (H)	JJ_3	2013-09-06	Ditrigona virgo	2
SPA (H)	JJ_3	2013-09-06	Oreta insignis	1
SPA (H)	JJ_3	2013-09-06	Oreta pulchripes	1
SPA (H)	JJ_3	2013-09-06	Hadennia incongruens	1
SPA (H)	JJ_3	2013-09-06	Paracolax fascialis	1
SPA (H)	JJ_3	2013-09-06	Duliophyle majuscularia	5
SPA (H)	JJ_3	2013-09-06	Euphyia cineraria	4
SPA (H)	JJ_3	2013-09-06	Menophra senilis	6
SPA (H)	JJ_3	2013-09-06	Nothomiza oxygoniodes	1
SPA (H)	JJ_3	2013-09-06	Pareclipsis gracilis	5
SPA (H)	JJ_3	2013-09-06	Scopula modicaria	1
SPA (H)	JJ_3	2013-09-06	Craniophora pacifica	1
SPA (H)	JJ_3	2013-09-06	Euplexia lucipara	1
SPA (H)	JJ_3	2013-09-06	Olivenebula oberthueri	1
SPA (H)	JJ_3	2013-09-06	Gelastocera exusta	2
SPA (H)	JJ_3	2013-09-06	Zaranga tukuringra	1
SPA (L)	JJ_5	2013-09-06	Agnidra scabiosa	15
SPA (L)	JJ_5	2013-09-06	Oreta insignis	3
SPA (L)	JJ_5	2013-09-06	Zanclognatha triplex	1
SPA (L)	JJ_5	2013-09-06	Agathia carissima	2
SPA (L)	JJ_5	2013-09-06	Deileptenia ribeata	1
SPA (L)	JJ_5	2013-09-06	Duliophyle majuscularia	12
SPA (L)	JJ_5	2013-09-06	Menophra senilis	3
SPA (L)	JJ_5	2013-09-06	Nothomiza oxygoniodes	1
SPA (L)	JJ_5	2013-09-06	Pareclipsis gracilis	4
SPA (L)	JJ_5	2013-09-06	Scopula modicaria	1
SPA (L)	JJ_5	2013-09-06	Arcte coerula	1
SPA (L)	JJ_5	2013-09-06	Pseudoips prasinanus	1
SPA (L)	JJ_5	2013-09-06	Cnethodonta grisescens	5
SPA (L)	JJ_5	2013-09-06	Syntypistis cyanea	2
SPA (L)	JJ_5	2013-09-06	Zaranga tukuringra	1
SPA (L)	JJ_5	2013-09-06	Antheraea yamamai	1
SPA (L)	JJ_5	2013-09-06	Dysaethria cretacea	3
ERM	JJ_7	2013-09-06	Auzata nigrata	1
ERM	JJ_7	2013-09-06	Hadennia incongruens	1
ERM	JJ_7	2013-09-06	Corymica pryeri	1
ERM	JJ_7	2013-09-06	Duliophyle majuscularia	3
ERM	JJ_7	2013-09-06	Ectropis excellens	4
ERM	JJ_7	2013-09-06	Ourapteryx nivea	1
ERM	JJ_7	2013-09-06	Pareclipsis gracilis	1
ERM	JJ_7	2013-09-06	Protoboarmia simpliciaria	1
ERM	JJ_7	2013-09-06	Synegia limitatoides	2
ERM	JJ_7	2013-09-06	Timandra comptaria	2
ERM	JJ_7	2013-09-06	Craniophora pacifica	1
ERM	JJ_7	2013-09-06	Sineugraphe bipartita	1
ERM	JJ_7	2013-09-06	Xestia kollari	1
ERM	JJ_7	2013-09-06	Epodonta lineata	1
ERM	JJ_7	2013-09-06	Zaranga tukuringra	2
YS (L)	JJ_6	2013-09-06	Auzata nigrata	2
YS (L)	JJ_6	2013-09-06	Oreta insignis	9
YS (L)	JJ_6	2013-09-06	Oreta pulchripes	1
YS (L)	JJ_6	2013-09-06	Hadennia incongruens	3
YS (L)	JJ_6	2013-09-06	Herminia grisealis	1
YS (L)	JJ_6	2013-09-06	Hypena amica	1
YS (L)	JJ_6	2013-09-06	Duliophyle majuscularia	1
YS (L)	JJ_6	2013-09-06	Duliophyle majuscularia	1
YS (L)	JJ_6	2013-09-06	Ectropis excellens	1
YS (L)	JJ_6	2013-09-06	Eustroma melancholicum	2
YS (L)	JJ_6	2013-09-06	Eustroma melancholicum	2
YS (L)	JJ_6	2013-09-06	Menophra senilis	6
YS (L)	JJ_6	2013-09-06	Pareclipsis gracilis	3
YS (L)	JJ_6	2013-09-06	Amphipyra acheron	1
YS (L)	JJ_6	2013-09-06	Athetis pallidipennis	1
YS (L)	JJ_6	2013-09-06	Craniophora pacifica	2
YS (L)	JJ_6	2013-09-06	Sineugraphe exusta	1
CWS	JJ_4	2013-09-06	Agnidra scabiosa	3
CWS	JJ_4	2013-09-06	Catocala dula	2
CWS	JJ_4	2013-09-06	Hadennia incongruens	6
CWS	JJ_4	2013-09-06	Paracolax fascialis	1
CWS	JJ_4	2013-09-06	Paracolax pryeri	3
CWS	JJ_4	2013-09-06	Acasis viretata	1
CWS	JJ_4	2013-09-06	Corymica pryeri	3
CWS	JJ_4	2013-09-06	Duliophyle majuscularia	11
CWS	JJ_4	2013-09-06	Eupithecia interpunctaria	1
CWS	JJ_4	2013-09-06	Eustroma melancholicum	1
CWS	JJ_4	2013-09-06	Fascellina chromataria	1
CWS	JJ_4	2013-09-06	Menophra senilis	3
CWS	JJ_4	2013-09-06	Pareclipsis gracilis	2
CWS	JJ_4	2013-09-06	Dysmilichia gemella	4
CWS	JJ_4	2013-09-06	Xestia kollari	1
CWS	JJ_4	2013-09-06	Zaranga tukuringra	1
CWS	JJ_4	2013-09-06	Saturnia jonasii	1
CWS	JJ_4	2013-09-06	Habrosyne aurorina	1
HRR (H)	JJ_2	2013-09-06	Ditrigona virgo	1
HRR (H)	JJ_2	2013-09-06	Hydrillodes morosa	1
HRR (H)	JJ_2	2013-09-06	Lemyra inaequalis	2
HRR (H)	JJ_2	2013-09-06	Lophomilia flaviplaga	1
HRR (H)	JJ_2	2013-09-06	Tamba corealis	3
HRR (H)	JJ_2	2013-09-06	Duliophyle majuscularia	6
HRR (H)	JJ_2	2013-09-06	Gandaritis fixseni	2
HRR (H)	JJ_2	2013-09-06	Krananda semihyalina	1
HRR (H)	JJ_2	2013-09-06	Menophra senilis	3
HRR (H)	JJ_2	2013-09-06	Pareclipsis gracilis	2
HRR (H)	JJ_2	2013-09-06	Amphipyra acheron	1
HRR (H)	JJ_2	2013-09-06	Athetis pallidipennis	4
HRR (H)	JJ_2	2013-09-06	Zaranga tukuringra	5
HRR (H)	JJ_2	2013-09-06	Dysaethria moza	2
HRR (L)	JJ_1	2013-09-06	Herminia grisealis	1
HRR (L)	JJ_1	2013-09-06	Mecodina nubiferalis	1
HRR (L)	JJ_1	2013-09-06	Oruza glaucotorna	1
HRR (L)	JJ_1	2013-09-06	Jodis lactearia	1
HRR (L)	JJ_1	2013-09-06	Scopula modicaria	1
HRR (L)	JJ_1	2013-09-06	Paralebeda femorata	1
HRR (L)	JJ_1	2013-09-06	Dysaethria moza	2
1100top	JJ_8	2013-10-04	Myrteta angelica	1
1100top	JJ_8	2013-10-04	Odontopera arida	2
1100top	JJ_8	2013-10-04	Saturnia jonasii	6
SPA (H)	JJ_3	2013-10-04	Oreta insignis	1
SPA (H)	JJ_3	2013-10-04	Alcis angulifera	11
SPA (H)	JJ_3	2013-10-04	Duliophyle majuscularia	2
SPA (H)	JJ_3	2013-10-04	Hysterura declinans	1
SPA (H)	JJ_3	2013-10-04	Myrteta angelica	4
SPA (H)	JJ_3	2013-10-04	Ourapteryx nivea	3
SPA (H)	JJ_3	2013-10-04	Pareclipsis gracilis	5
SPA (H)	JJ_3	2013-10-04	Pseudepione magnaria	1
SPA (H)	JJ_3	2013-10-04	Synegia limitatoides	1
SPA (H)	JJ_3	2013-10-04	Cyclophragma undans fasciatella	1
SPA (H)	JJ_3	2013-10-04	Amphipyra tripartita	1
SPA (H)	JJ_3	2013-10-04	Saturnia jonasii	2
SPA (H)	JJ_3	2013-10-04	Oroplema oyamana	4
SPA (L)	JJ_5	2013-10-04	Nordstromia japonica	3
SPA (L)	JJ_5	2013-10-04	Oreta insignis	3
SPA (L)	JJ_5	2013-10-04	Oreta loochooana	1
SPA (L)	JJ_5	2013-10-04	Arctornis album	1
SPA (L)	JJ_5	2013-10-04	Autoba tristalis	1
SPA (L)	JJ_5	2013-10-04	Alcis angulifera	3
SPA (L)	JJ_5	2013-10-04	Comostola subtiliaria	1
SPA (L)	JJ_5	2013-10-04	Corymica pryeri	1
SPA (L)	JJ_5	2013-10-04	Myrteta angelica	3
SPA (L)	JJ_5	2013-10-04	Ourapteryx nivea	3
SPA (L)	JJ_5	2013-10-04	Amphipyra acheron	1
SPA (L)	JJ_5	2013-10-04	Hermonassa cecilia	1
SPA (L)	JJ_5	2013-10-04	Gadirtha impingens	1
SPA (L)	JJ_5	2013-10-04	Oroplema oyamana	2
ERM	JJ_7	2013-10-04	Alcis angulifera	3
ERM	JJ_7	2013-10-04	Callabraxas fabiolaria	1
ERM	JJ_7	2013-10-04	Eupithecia consortaria	1
ERM	JJ_7	2013-10-04	Gandaritis fixseni	1
ERM	JJ_7	2013-10-04	Myrteta angelica	3
ERM	JJ_7	2013-10-04	Odontopera arida	1
ERM	JJ_7	2013-10-04	Pareclipsis gracilis	1
ERM	JJ_7	2013-10-04	Scopula modicaria	1
ERM	JJ_7	2013-10-04	Cyclophragma undans fasciatella	1
ERM	JJ_7	2013-10-04	Amphipyra tripartita	1
ERM	JJ_7	2013-10-04	Xestia efflorescens	1
ERM	JJ_7	2013-10-04	Saturnia jonasii	7
YS (L)	JJ_6	2013-10-04	Ilema jankowskii	1
YS (L)	JJ_6	2013-10-04	Alcis angulifera	9
YS (L)	JJ_6	2013-10-04	Eustroma melancholicum	1
YS (L)	JJ_6	2013-10-04	Odontopera arida	1
YS (L)	JJ_6	2013-10-04	Ourapteryx nivea	1
YS (L)	JJ_6	2013-10-04	Cyclophragma undans fasciatella	2
YS (L)	JJ_6	2013-10-04	Amphipyra tripartita	5
YS (L)	JJ_6	2013-10-04	Diarsia canescens	1
YS (L)	JJ_6	2013-10-04	Hermonassa cecilia	1
YS (L)	JJ_6	2013-10-04	Saturnia jonasii	4
YS (L)	JJ_6	2013-10-04	Oroplema oyamana	6
CWS	JJ_4	2013-10-04	Sypnoides picta	1
CWS	JJ_4	2013-10-04	Heterothera postalbida	3
CWS	JJ_4	2013-10-04	Myrteta angelica	11
CWS	JJ_4	2013-10-04	Ourapteryx nivea	1
CWS	JJ_4	2013-10-04	Pareclipsis gracilis	2
CWS	JJ_4	2013-10-04	Pseudepione magnaria	1
CWS	JJ_4	2013-10-04	Rhynchobapta cervinaria	1
CWS	JJ_4	2013-10-04	Agrotis tokionis	1
CWS	JJ_4	2013-10-04	Amphipyra tripartita	1
CWS	JJ_4	2013-10-04	Saturnia jonasii	4
HRR (H)	JJ_2	2013-10-04	Oreta loochooana	1
HRR (H)	JJ_2	2013-10-04	Alcis angulifera	5
HRR (H)	JJ_2	2013-10-04	Ctenognophos grandinaria	2
HRR (H)	JJ_2	2013-10-04	Duliophyle majuscularia	2
HRR (H)	JJ_2	2013-10-04	Eustroma melancholicum	2
HRR (H)	JJ_2	2013-10-04	Jankowskia fuscaria	1
HRR (H)	JJ_2	2013-10-04	Myrteta angelica	1
HRR (H)	JJ_2	2013-10-04	Odontopera arida	1
HRR (H)	JJ_2	2013-10-04	Ourapteryx nivea	7
HRR (H)	JJ_2	2013-10-04	Pareclipsis gracilis	1
HRR (H)	JJ_2	2013-10-04	Synegia esther	2
HRR (H)	JJ_2	2013-10-04	Cyclophragma undans fasciatella	2
HRR (H)	JJ_2	2013-10-04	Ctenoplusia albostriata	1
HRR (H)	JJ_2	2013-10-04	Diarsia canescens	1
HRR (H)	JJ_2	2013-10-04	Hoplodrina euryptera	2
HRR (H)	JJ_2	2013-10-04	Orthogonia sera	1
HRR (H)	JJ_2	2013-10-04	Earias cupreoviridis	1
HRR (H)	JJ_2	2013-10-04	Syntypistis subgeneris	2
HRR (H)	JJ_2	2013-10-04	Saturnia japonica	1
HRR (H)	JJ_2	2013-10-04	Saturnia jonasii	2
HRR (H)	JJ_2	2013-10-04	Oroplema oyamana	2
HRR (L)	JJ_1	2013-10-04	Oruza glaucotorna	2
HRR (L)	JJ_1	2013-10-04	Ourapteryx nivea	1
HRR (L)	JJ_1	2013-10-04	Pareclipsis gracilis	1
HRR (L)	JJ_1	2013-10-04	Scopula modicaria	1
HRR (L)	JJ_1	2013-10-04	Zola terranea	1
HRR (L)	JJ_1	2013-10-04	Cyclophragma undans fasciatella	1
HRR (L)	JJ_1	2013-10-04	Mniotype melanodonta	1
1100top	JJ_8	2014-05-04	Cleora insolita	10
1100top	JJ_8	2014-05-04	Descoreba simplex	3
1100top	JJ_8	2014-05-04	Dysstroma cinereata	1
1100top	JJ_8	2014-05-04	Ectropis excellens	2
1100top	JJ_8	2014-05-04	Endropiodes indictinaria	1
1100top	JJ_8	2014-05-04	Eupithecia neosatyrata	1
1100top	JJ_8	2014-05-04	Eupithecia subbreviata	1
1100top	JJ_8	2014-05-04	Lassaba nikkonis	2
1100top	JJ_8	2014-05-04	Lomographa temerata	1
1100top	JJ_8	2014-05-04	Odontopera arida	2
1100top	JJ_8	2014-05-04	Pseuderannis lomozemia	10
1100top	JJ_8	2014-05-04	Xylena confusa	1
1100top	JJ_8	2014-05-04	Syntypistis cyanea	2
1100top	JJ_8	2014-05-04	Acosmeryx naga	1
SJB	JJ-9	2014-05-04	Lassaba nikkonis	1
SJB	JJ-9	2014-05-04	Odontopera arida	1
SJB	JJ-9	2014-05-04	Orthosia evanida	1
SJB	JJ-9	2014-05-04	Orthosia odiosa	1
SPA (H)	JJ_3	2014-05-04	Cleora insolita	8
SPA (H)	JJ_3	2014-05-04	Descoreba simplex	4
SPA (H)	JJ_3	2014-05-04	Ectropis excellens	1
SPA (H)	JJ_3	2014-05-04	Lomographa temerata	1
SPA (H)	JJ_3	2014-05-04	Odontopera arida	1
SPA (H)	JJ_3	2014-05-04	Pareclipsis gracilis	2
SPA (H)	JJ_3	2014-05-04	Cerastis pallescens	1
SPA (H)	JJ_3	2014-05-04	Clavipalpula aurariae	1
SPA (H)	JJ_3	2014-05-04	Craniophora praeclara	4
SPA (H)	JJ_3	2014-05-04	Syntypistis cyanea	2
SPA (H)	JJ_3	2014-05-04	Syntypistis subgeneris	2
SPA (H)	JJ_3	2014-05-04	Zaranga tukuringra	1
SPA (L)	JJ_5	2014-05-04	Hydrillodes morosa	1
SPA (L)	JJ_5	2014-05-04	Metopta rectifasciata	1
SPA (L)	JJ_5	2014-05-04	Aethalura ignobilis	1
SPA (L)	JJ_5	2014-05-04	Cleora insolita	3
SPA (L)	JJ_5	2014-05-04	Descoreba simplex	1
SPA (L)	JJ_5	2014-05-04	Eupithecia neosatyrata	1
SPA (L)	JJ_5	2014-05-04	Hypomecis punctinalis	2
SPA (L)	JJ_5	2014-05-04	Lomographa temerata	1
SPA (L)	JJ_5	2014-05-04	Nycterosea obstipata	1
SPA (L)	JJ_5	2014-05-04	Odontopera arida	1
SPA (L)	JJ_5	2014-05-04	Parabapta clarissa	1
SPA (L)	JJ_5	2014-05-04	Cerastis pallescens	1
SPA (L)	JJ_5	2014-05-04	Pseudoips sylpha	2
SPA (L)	JJ_5	2014-05-04	Syntypistis cyanea	1
SPA (L)	JJ_5	2014-05-04	Syntypistis subgeneris	1
ERM	JJ_7	2014-05-04	Auzata nigrata	6
ERM	JJ_7	2014-05-04	Lygephila recta	1
ERM	JJ_7	2014-05-04	Abraxas sylvata	1
ERM	JJ_7	2014-05-04	Descoreba simplex	3
ERM	JJ_7	2014-05-04	Ectropis excellens	1
ERM	JJ_7	2014-05-04	Endropiodes indictinaria	1
ERM	JJ_7	2014-05-04	Eupithecia subbreviata	1
ERM	JJ_7	2014-05-04	Eustroma melancholicum	1
ERM	JJ_7	2014-05-04	Hypomecis punctinalis	5
ERM	JJ_7	2014-05-04	Menophra senilis	1
ERM	JJ_7	2014-05-04	Odontopera arida	3
ERM	JJ_7	2014-05-04	Pareclipsis gracilis	3
ERM	JJ_7	2014-05-04	Plagodis dolabraria	2
ERM	JJ_7	2014-05-04	Pseuderannis lomozemia	22
ERM	JJ_7	2014-05-04	Racotis petrosa	2
ERM	JJ_7	2014-05-04	Xerodes rufescentaria	1
ERM	JJ_7	2014-05-04	Craniophora praeclara	1
ERM	JJ_7	2014-05-04	Orthosia odiosa	2
ERM	JJ_7	2014-05-04	Lophocosma atriplaga	1
ERM	JJ_7	2014-05-04	Stauropus fagi	2
ERM	JJ_7	2014-05-04	Syntypistis cyanea	18
ERM	JJ_7	2014-05-04	Zaranga tukuringra	2
YS (L)	JJ_6	2014-05-04	Auzata nigrata	2
YS (L)	JJ_6	2014-05-04	Lygephila recta	1
YS (L)	JJ_6	2014-05-04	Acasis appensata	2
YS (L)	JJ_6	2014-05-04	Cleora insolita	9
YS (L)	JJ_6	2014-05-04	Descoreba simplex	1
YS (L)	JJ_6	2014-05-04	Endropiodes indictinaria	1
YS (L)	JJ_6	2014-05-04	Euphyia cineraria	1
YS (L)	JJ_6	2014-05-04	Hypomecis punctinalis	4
YS (L)	JJ_6	2014-05-04	Lomographa temerata	1
YS (L)	JJ_6	2014-05-04	Menophra senilis	2
YS (L)	JJ_6	2014-05-04	Odontopera arida	5
YS (L)	JJ_6	2014-05-04	Pareclipsis gracilis	2
YS (L)	JJ_6	2014-05-04	Plagodis dolabraria	6
YS (L)	JJ_6	2014-05-04	Pseuderannis lomozemia	2
YS (L)	JJ_6	2014-05-04	Diarsia pacifica	1
YS (L)	JJ_6	2014-05-04	Mythimna separata	1
YS (L)	JJ_6	2014-05-04	Xylopolia bella	1
YS (L)	JJ_6	2014-05-04	Lophocosma atriplaga	1
YS (L)	JJ_6	2014-05-04	Stauropus fagi	3
YS (L)	JJ_6	2014-05-04	Syntypistis cyanea	7
YS (L)	JJ_6	2014-05-04	Acosmeryx naga	1
CWS	JJ_4	2014-05-04	Auzata nigrata	2
CWS	JJ_4	2014-05-04	Auzata nigrata	2
CWS	JJ_4	2014-05-04	Hydrillodes morosa	2
CWS	JJ_4	2014-05-04	Metopta rectifasciata	2
CWS	JJ_4	2014-05-04	Acasis appensata	1
CWS	JJ_4	2014-05-04	Cleora insolita	9
CWS	JJ_4	2014-05-04	Deileptenia ribeata	1
CWS	JJ_4	2014-05-04	Descoreba simplex	3
CWS	JJ_4	2014-05-04	Eupithecia signigera	1
CWS	JJ_4	2014-05-04	Eupithecia subbreviata	7
CWS	JJ_4	2014-05-04	Eustroma melancholicum	4
CWS	JJ_4	2014-05-04	Heterothera postalbida	1
CWS	JJ_4	2014-05-04	Lomographa temerata	1
CWS	JJ_4	2014-05-04	Menophra senilis	12
CWS	JJ_4	2014-05-04	Odontopera arida	4
CWS	JJ_4	2014-05-04	Pareclipsis gracilis	3
CWS	JJ_4	2014-05-04	Plagodis dolabraria	3
CWS	JJ_4	2014-05-04	Pseuderannis lomozemia	12
CWS	JJ_4	2014-05-04	Racotis petrosa	3
CWS	JJ_4	2014-05-04	Xerodes rufescentaria	1
CWS	JJ_4	2014-05-04	Craniophora praeclara	1
CWS	JJ_4	2014-05-04	Panolis japonica	6
CWS	JJ_4	2014-05-04	Xylopolia bella	1
CWS	JJ_4	2014-05-04	Gelastocera exusta	1
CWS	JJ_4	2014-05-04	Pseudoips sylpha	3
CWS	JJ_4	2014-05-04	Stauropus fagi	1
CWS	JJ_4	2014-05-04	Syntypistis cyanea	3
HRR (H)	JJ_2	2014-05-04	Lygephila recta	1
HRR (H)	JJ_2	2014-05-04	Metopta rectifasciata	2
HRR (H)	JJ_2	2014-05-04	Lomographa temerata	1
HRR (H)	JJ_2	2014-05-04	Menophra senilis	2
HRR (H)	JJ_2	2014-05-04	Syntypistis cyanea	3
HRR (H)	JJ_2	2014-05-04	Zaranga tukuringra	2
HRR (L)	JJ_1	2014-05-04	Macrocilix mysticata	1
HRR (L)	JJ_1	2014-05-04	Dinumma deponens	1
HRR (L)	JJ_1	2014-05-04	Metopta rectifasciata	3
HRR (L)	JJ_1	2014-05-04	Mocis annetta	1
HRR (L)	JJ_1	2014-05-04	Paracolax fascialis	2
HRR (L)	JJ_1	2014-05-04	Somena pulverea	1
HRR (L)	JJ_1	2014-05-04	Agathia visenda	1
HRR (L)	JJ_1	2014-05-04	Hypomecis punctinalis	5
HRR (L)	JJ_1	2014-05-04	Menophra senilis	1
HRR (L)	JJ_1	2014-05-04	Planociampa modesta	1
HRR (L)	JJ_1	2014-05-04	Racotis petrosa	1
HRR (L)	JJ_1	2014-05-04	Scopula epiorrhoe	2
HRR (L)	JJ_1	2014-05-04	Syntypistis cyanea	1
HRR (L)	JJ_1	2014-05-04	Zaranga tukuringra	2
HRR (L)	JJ_1	2014-05-04	Phyllosphingia dissimilis	1
1100top	JJ_8	2014-06-07	Hydrillodes morosa	48
1100top	JJ_8	2014-06-07	Paracolax fascialis	2
1100top	JJ_8	2014-06-07	Spilarctia alba	2
1100top	JJ_8	2014-06-07	Cabera purus	2
1100top	JJ_8	2014-06-07	Cleora insolita	1
1100top	JJ_8	2014-06-07	Ectropis excellens	1
1100top	JJ_8	2014-06-07	Euphyia cineraria	4
1100top	JJ_8	2014-06-07	Hypomecis punctinalis	16
1100top	JJ_8	2014-06-07	Menophra senilis	1
1100top	JJ_8	2014-06-07	Racotis petrosa	1
1100top	JJ_8	2014-06-07	Synegia esther	1
1100top	JJ_8	2014-06-07	Xerodes rufescentaria	1
1100top	JJ_8	2014-06-07	Shaka atrovittatus	3
1100top	JJ_8	2014-06-07	Syntypistis subgeneris	1
SJB	JJ-9	2014-06-07	Alcis angulifera	7
SJB	JJ-9	2014-06-07	Endropiodes indictinaria	1
SJB	JJ-9	2014-06-07	Heterothera postalbida	12
SJB	JJ-9	2014-06-07	Menophra senilis	1
SJB	JJ-9	2014-06-07	Odontopera arida	1
SJB	JJ-9	2014-06-07	Plagodis dolabraria	1
SJB	JJ-9	2014-06-07	Xerodes rufescentaria	3
SJB	JJ-9	2014-06-07	Orthosia odiosa	1
SPA (H)	JJ_3	2014-06-07	Deroca inconclusa	2
SPA (H)	JJ_3	2014-06-07	Ditrigona virgo	2
SPA (H)	JJ_3	2014-06-07	Barsine striata	2
SPA (H)	JJ_3	2014-06-07	Dolgoma cribrata	1
SPA (H)	JJ_3	2014-06-07	Hydrillodes morosa	6
SPA (H)	JJ_3	2014-06-07	Kidokuga piperita	2
SPA (H)	JJ_3	2014-06-07	Mocis annetta	1
SPA (H)	JJ_3	2014-06-07	Pangrapta perturbans	1
SPA (H)	JJ_3	2014-06-07	Paracolax fascialis	3
SPA (H)	JJ_3	2014-06-07	Spilarctia alba	1
SPA (H)	JJ_3	2014-06-07	Spilarctia seriatopunctata	10
SPA (H)	JJ_3	2014-06-07	Zanclognatha triplex	3
SPA (H)	JJ_3	2014-06-07	Alcis angulifera	17
SPA (H)	JJ_3	2014-06-07	Amraica superans	8
SPA (H)	JJ_3	2014-06-07	Biston panterinaria	1
SPA (H)	JJ_3	2014-06-07	Comibaena delicatior	1
SPA (H)	JJ_3	2014-06-07	Ectropis excellens	22
SPA (H)	JJ_3	2014-06-07	Euphyia cineraria	6
SPA (H)	JJ_3	2014-06-07	Gandaritis whitelyi	1
SPA (H)	JJ_3	2014-06-07	Geometra dieckmanni	2
SPA (H)	JJ_3	2014-06-07	Heterophleps confusa	1
SPA (H)	JJ_3	2014-06-07	Hypomecis punctinalis	10
SPA (H)	JJ_3	2014-06-07	Hypomecis roboraria	7
SPA (H)	JJ_3	2014-06-07	Lomographa temerata	2
SPA (H)	JJ_3	2014-06-07	Ninodes watanabei	1
SPA (H)	JJ_3	2014-06-07	Parectropis nigrosparsa	1
SPA (H)	JJ_3	2014-06-07	Phthonandria atrilineata	3
SPA (H)	JJ_3	2014-06-07	Phthonosema tendinosaria	3
SPA (H)	JJ_3	2014-06-07	Synegia esther	1
SPA (H)	JJ_3	2014-06-07	Timandra comptaria	1
SPA (H)	JJ_3	2014-06-07	Xandrames dholaria	9
SPA (H)	JJ_3	2014-06-07	Xerodes rufescentaria	2
SPA (H)	JJ_3	2014-06-07	Latoia sinica	7
SPA (H)	JJ_3	2014-06-07	Acronicta major	1
SPA (H)	JJ_3	2014-06-07	Euplexia koreaeplexia	1
SPA (H)	JJ_3	2014-06-07	Hermonassa cecilia	9
SPA (H)	JJ_3	2014-06-07	Sugia erastroides	4
SPA (H)	JJ_3	2014-06-07	Pseudoips sylpha	3
SPA (H)	JJ_3	2014-06-07	Allodonta leucodera	5
SPA (H)	JJ_3	2014-06-07	Lophocosma atriplaga	1
SPA (H)	JJ_3	2014-06-07	Shaka atrovittatus	9
SPA (H)	JJ_3	2014-06-07	Syntypistis subgeneris	21
SPA (H)	JJ_3	2014-06-07	Zaranga tukuringra	3
SPA (H)	JJ_3	2014-06-07	Ambulyx japonica	4
SPA (H)	JJ_3	2014-06-07	Dysaethria cretacea	1
SPA (L)	JJ_5	2014-06-07	Deroca inconclusa	6
SPA (L)	JJ_5	2014-06-07	Oreta insignis	3
SPA (L)	JJ_5	2014-06-07	Autoba tristalis	1
SPA (L)	JJ_5	2014-06-07	Barsine striata	11
SPA (L)	JJ_5	2014-06-07	Ghoria gigantea	1
SPA (L)	JJ_5	2014-06-07	Hydrillodes morosa	3
SPA (L)	JJ_5	2014-06-07	Manulea japonica	1
SPA (L)	JJ_5	2014-06-07	Paracolax fascialis	2
SPA (L)	JJ_5	2014-06-07	Scedopla diffusa	3
SPA (L)	JJ_5	2014-06-07	Spilarctia seriatopunctata	1
SPA (L)	JJ_5	2014-06-07	Zanclognatha triplex	3
SPA (L)	JJ_5	2014-06-07	Alcis angulifera	12
SPA (L)	JJ_5	2014-06-07	Amraica superans	1
SPA (L)	JJ_5	2014-06-07	Biston panterinaria	10
SPA (L)	JJ_5	2014-06-07	Comibaena amoenaria	1
SPA (L)	JJ_5	2014-06-07	Ectropis excellens	4
SPA (L)	JJ_5	2014-06-07	Euphyia cineraria	1
SPA (L)	JJ_5	2014-06-07	Geometra dieckmanni	7
SPA (L)	JJ_5	2014-06-07	Hypomecis punctinalis	4
SPA (L)	JJ_5	2014-06-07	Hypomecis roboraria	11
SPA (L)	JJ_5	2014-06-07	Maxates illiturata	2
SPA (L)	JJ_5	2014-06-07	Myrioblephara nanaria	7
SPA (L)	JJ_5	2014-06-07	Ourapteryx nivea	1
SPA (L)	JJ_5	2014-06-07	Parabapta clarissa	1
SPA (L)	JJ_5	2014-06-07	Phthonandria atrilineata	1
SPA (L)	JJ_5	2014-06-07	Scopula nupta	1
SPA (L)	JJ_5	2014-06-07	Xandrames dholaria	2
SPA (L)	JJ_5	2014-06-07	Xerodes rufescentaria	1
SPA (L)	JJ_5	2014-06-07	Latoia sinica	7
SPA (L)	JJ_5	2014-06-07	Hermonassa cecilia	12
SPA (L)	JJ_5	2014-06-07	Sugia erastroides	39
SPA (L)	JJ_5	2014-06-07	Allodonta leucodera	4
SPA (L)	JJ_5	2014-06-07	Fusadonta basilinea	19
SPA (L)	JJ_5	2014-06-07	Lophocosma atriplaga	1
SPA (L)	JJ_5	2014-06-07	Shaka atrovittatus	2
SPA (L)	JJ_5	2014-06-07	Syntypistis subgeneris	9
SPA (L)	JJ_5	2014-06-07	Ambulyx japonica	6
SPA (L)	JJ_5	2014-06-07	Dysaethria moza	1
ERM	JJ_7	2014-06-07	Cyclidia substigmaria	1
ERM	JJ_7	2014-06-07	Deroca inconclusa	1
ERM	JJ_7	2014-06-07	Barsine striata	19
ERM	JJ_7	2014-06-07	Dolgoma cribrata	1
ERM	JJ_7	2014-06-07	Hydrillodes morosa	2
ERM	JJ_7	2014-06-07	Hypena albopunctalis	1
ERM	JJ_7	2014-06-07	Mecodina nubiferalis	1
ERM	JJ_7	2014-06-07	Naganoella timandra	1
ERM	JJ_7	2014-06-07	Paracolax fascialis	10
ERM	JJ_7	2014-06-07	Paracolax trilinealis	1
ERM	JJ_7	2014-06-07	Simplicia niphona	1
ERM	JJ_7	2014-06-07	Spilarctia alba	9
ERM	JJ_7	2014-06-07	Spilarctia seriatopunctata	2
ERM	JJ_7	2014-06-07	Alcis angulifera	34
ERM	JJ_7	2014-06-07	Amraica superans	18
ERM	JJ_7	2014-06-07	Comibaena diluta	1
ERM	JJ_7	2014-06-07	Ectropis excellens	4
ERM	JJ_7	2014-06-07	Hypomecis punctinalis	6
ERM	JJ_7	2014-06-07	Hypomecis roboraria	1
ERM	JJ_7	2014-06-07	Myrioblephara nanaria	2
ERM	JJ_7	2014-06-07	Ninodes watanabei	2
ERM	JJ_7	2014-06-07	Ourapteryx nivea	1
ERM	JJ_7	2014-06-07	Parabapta clarissa	2
ERM	JJ_7	2014-06-07	Pareclipsis gracilis	1
ERM	JJ_7	2014-06-07	Plagodis dolabraria	1
ERM	JJ_7	2014-06-07	Xandrames dholaria	1
ERM	JJ_7	2014-06-07	Xerodes rufescentaria	2
ERM	JJ_7	2014-06-07	Craniophora pacifica	1
ERM	JJ_7	2014-06-07	Hermonassa cecilia	3
ERM	JJ_7	2014-06-07	Sugia erastroides	3
ERM	JJ_7	2014-06-07	Pseudoips sylpha	1
ERM	JJ_7	2014-06-07	Shaka atrovittatus	27
ERM	JJ_7	2014-06-07	Stauropus fagi	1
ERM	JJ_7	2014-06-07	Syntypistis cyanea	8
ERM	JJ_7	2014-06-07	Syntypistis subgeneris	2
ERM	JJ_7	2014-06-07	Zaranga tukuringra	5
ERM	JJ_7	2014-06-07	Acosmeryx naga	1
ERM	JJ_7	2014-06-07	Ambulyx japonica	1
ERM	JJ_7	2014-06-07	Phyllosphingia dissimilis	1
ERM	JJ_7	2014-06-07	Dysaethria moza	1
YS (L)	JJ_6	2014-06-07	Barsine striata	1
YS (L)	JJ_6	2014-06-07	Hydrillodes morosa	15
YS (L)	JJ_6	2014-06-07	Alcis angulifera	8
YS (L)	JJ_6	2014-06-07	Amraica superans	1
YS (L)	JJ_6	2014-06-07	Ectropis excellens	1
YS (L)	JJ_6	2014-06-07	Hypomecis punctinalis	8
YS (L)	JJ_6	2014-06-07	Hypomecis roboraria	2
YS (L)	JJ_6	2014-06-07	Shaka atrovittatus	17
YS (L)	JJ_6	2014-06-07	Zaranga tukuringra	1
YS (L)	JJ_6	2014-06-07	Ambulyx japonica	8
USOR	JJ_11	2014-06-07	Dysstroma cinereata	1
USOR	JJ_11	2014-06-07	Rheumaptera neocervinalis	2
CWS	JJ_4	2014-06-07	Oreta pulchripes	1
CWS	JJ_4	2014-06-07	Barsine striata	5
CWS	JJ_4	2014-06-07	Hadennia incongruens	2
CWS	JJ_4	2014-06-07	Hydrillodes morosa	7
CWS	JJ_4	2014-06-07	Ivela auripes	9
CWS	JJ_4	2014-06-07	Lophoruza pulcherrima	2
CWS	JJ_4	2014-06-07	Mocis annetta	1
CWS	JJ_4	2014-06-07	Oruza submirella	2
CWS	JJ_4	2014-06-07	Paracolax fascialis	1
CWS	JJ_4	2014-06-07	Spilarctia seriatopunctata	2
CWS	JJ_4	2014-06-07	Alcis angulifera	15
CWS	JJ_4	2014-06-07	Amraica superans	2
CWS	JJ_4	2014-06-07	Ectropis aigneri	1
CWS	JJ_4	2014-06-07	Ectropis excellens	5
CWS	JJ_4	2014-06-07	Eustroma melancholicum	1
CWS	JJ_4	2014-06-07	Fascellina chromataria	1
CWS	JJ_4	2014-06-07	Fascellina chromataria	3
CWS	JJ_4	2014-06-07	Geometra dieckmanni	1
CWS	JJ_4	2014-06-07	Heterothera postalbida	1
CWS	JJ_4	2014-06-07	Hypomecis punctinalis	6
CWS	JJ_4	2014-06-07	Hypomecis roboraria	2
CWS	JJ_4	2014-06-07	Lomographa temerata	1
CWS	JJ_4	2014-06-07	Racotis petrosa	1
CWS	JJ_4	2014-06-07	Xandrames dholaria	1
CWS	JJ_4	2014-06-07	Xerodes rufescentaria	10
CWS	JJ_4	2014-06-07	Apamea striata	1
CWS	JJ_4	2014-06-07	Athetis funesta	1
CWS	JJ_4	2014-06-07	Dypterygia caliginosa	1
CWS	JJ_4	2014-06-07	Hermonassa cecilia	4
CWS	JJ_4	2014-06-07	Sugia erastroides	4
CWS	JJ_4	2014-06-07	Spatalia doerriesi	2
CWS	JJ_4	2014-06-07	Marumba spectabilis	1
CWS	JJ_4	2014-06-07	Dysaethria moza	4
HRR (H)	JJ_2	2014-06-07	Oreta insignis	1
HRR (H)	JJ_2	2014-06-07	Oreta pulchripes	1
HRR (H)	JJ_2	2014-06-07	Barsine striata	1
HRR (H)	JJ_2	2014-06-07	Oruza glaucotorna	1
HRR (H)	JJ_2	2014-06-07	Spilarctia seriatopunctata	3
HRR (H)	JJ_2	2014-06-07	Tamba corealis	4
HRR (H)	JJ_2	2014-06-07	Alcis angulifera	8
HRR (H)	JJ_2	2014-06-07	Amraica superans	1
HRR (H)	JJ_2	2014-06-07	Eulithis convergenata	2
HRR (H)	JJ_2	2014-06-07	Krananda semihyalina	1
HRR (H)	JJ_2	2014-06-07	Satoblephara parvularia	2
HRR (H)	JJ_2	2014-06-07	Scopula nupta	1
HRR (H)	JJ_2	2014-06-07	Hermonassa cecilia	2
HRR (H)	JJ_2	2014-06-07	Allodonta leucodera	1
HRR (H)	JJ_2	2014-06-07	Lophocosma atriplaga	2
HRR (H)	JJ_2	2014-06-07	Stauropus fagi	1
HRR (H)	JJ_2	2014-06-07	Syntypistis subgeneris	4
HRR (L)	JJ_1	2014-06-07	Barsine striata	1
HRR (L)	JJ_1	2014-06-07	Gesonia fallax	2
HRR (L)	JJ_1	2014-06-07	Hadennia incongruens	1
HRR (L)	JJ_1	2014-06-07	Macrobrochis staudingeri	1
HRR (L)	JJ_1	2014-06-07	Mecodina nubiferalis	1
HRR (L)	JJ_1	2014-06-07	Oruza glaucotorna	1
HRR (L)	JJ_1	2014-06-07	Paracolax pryeri	1
HRR (L)	JJ_1	2014-06-07	Spilarctia seriatopunctata	1
HRR (L)	JJ_1	2014-06-07	Zanclognatha fumosa	2
HRR (L)	JJ_1	2014-06-07	Alcis angulifera	4
HRR (L)	JJ_1	2014-06-07	Heterostegane hyriaria	1
HRR (L)	JJ_1	2014-06-07	Scopula apicipunctata	1
HRR (L)	JJ_1	2014-06-07	Scopula epiorrhoe	1
HRR (L)	JJ_1	2014-06-07	Xanthorhoe saturata	1
HRR (L)	JJ_1	2014-06-07	Abrostola ussuriensis	1
HRR (L)	JJ_1	2014-06-07	Atrachea nitens	2
HRR (L)	JJ_1	2014-06-07	Chorsia noloides	1
HRR (L)	JJ_1	2014-06-07	Iragaodes nobilis	2
HRR (L)	JJ_1	2014-06-07	Syntypistis subgeneris	9
HRR (L)	JJ_1	2014-06-07	Marumba sperchius	2
1100top	JJ_8	2014-07-05	Ditrigona komarovi	1
1100top	JJ_8	2014-07-05	Parapsestis argenteopicta	1
1100top	JJ_8	2014-07-05	Ghoria gigantea	1
1100top	JJ_8	2014-07-05	Hadennia incongruens	1
1100top	JJ_8	2014-07-05	Hydrillodes morosa	11
1100top	JJ_8	2014-07-05	Paracolax fascialis	1
1100top	JJ_8	2014-07-05	Ectropis crepuscularia	2
1100top	JJ_8	2014-07-05	Euphyia cineraria	3
1100top	JJ_8	2014-07-05	Hypomecis roboraria	2
1100top	JJ_8	2014-07-05	Laciniodes denigratus	1
1100top	JJ_8	2014-07-05	Lomographa temerata	1
1100top	JJ_8	2014-07-05	Phthonosema tendinosaria	2
1100top	JJ_8	2014-07-05	Rheumaptera neocervinalis	1
1100top	JJ_8	2014-07-05	Phlossa conjuncta	1
1100top	JJ_8	2014-07-05	Athetis albisignata	1
1100top	JJ_8	2014-07-05	Diarsia pacifica	1
1100top	JJ_8	2014-07-05	Koyaga falsa	22
1100top	JJ_8	2014-07-05	Shaka atrovittatus	7
1100top	JJ_8	2014-07-05	Syntypistis cyanea	3
SJB	JJ-9	2014-07-05	Parapsestis argenteopicta	1
SJB	JJ-9	2014-07-05	Ghoria gigantea	8
SJB	JJ-9	2014-07-05	Spilarctia seriatopunctata	1
SJB	JJ-9	2014-07-05	Geometra dieckmanni	1
SJB	JJ-9	2014-07-05	Aedia leucomelas	1
SJB	JJ-9	2014-07-05	Hermonassa cecilia	1
SJB	JJ-9	2014-07-05	Koyaga falsa	58
SJB	JJ-9	2014-07-05	Sesamia turpis	7
SJB	JJ-9	2014-07-05	Cnethodonta grisescens	1
SPA (H)	JJ_3	2014-07-05	Deroca inconclusa	1
SPA (H)	JJ_3	2014-07-05	Parapsestis argenteopicta	2
SPA (H)	JJ_3	2014-07-05	Aemene altaica	2
SPA (H)	JJ_3	2014-07-05	Barsine striata	4
SPA (H)	JJ_3	2014-07-05	Hydrillodes morosa	1
SPA (H)	JJ_3	2014-07-05	Paracolax fascialis	1
SPA (H)	JJ_3	2014-07-05	Paracolax trilinealis	1
SPA (H)	JJ_3	2014-07-05	Biston panterinaria	2
SPA (H)	JJ_3	2014-07-05	Hydrelia adesma	1
SPA (H)	JJ_3	2014-07-05	Lomographa temerata	1
SPA (H)	JJ_3	2014-07-05	Ourapteryx maculicaudaria	2
SPA (H)	JJ_3	2014-07-05	Ourapteryx subpunctaria	1
SPA (H)	JJ_3	2014-07-05	Parectropis nigrosparsa	13
SPA (H)	JJ_3	2014-07-05	Phthonandria atrilineata	1
SPA (H)	JJ_3	2014-07-05	Phthonosema tendinosaria	7
SPA (H)	JJ_3	2014-07-05	Problepsis eucircota	1
SPA (H)	JJ_3	2014-07-05	Racotis petrosa	1
SPA (H)	JJ_3	2014-07-05	Scopula epiorrhoe	13
SPA (H)	JJ_3	2014-07-05	Scopula modicaria	1
SPA (H)	JJ_3	2014-07-05	Sibatania mactata	1
SPA (H)	JJ_3	2014-07-05	Aedia leucomelas	1
SPA (H)	JJ_3	2014-07-05	Athetis albisignata	19
SPA (H)	JJ_3	2014-07-05	Cosmia achatina	2
SPA (H)	JJ_3	2014-07-05	Koyaga falsa	2
SPA (H)	JJ_3	2014-07-05	Allodonta leucodera	1
SPA (H)	JJ_3	2014-07-05	Cnethodonta grisescens	2
SPA (H)	JJ_3	2014-07-05	Syntypistis subgeneris	2
SPA (L)	JJ_5	2014-07-05	Barsine striata	5
SPA (L)	JJ_5	2014-07-05	Herminia grisealis	1
SPA (L)	JJ_5	2014-07-05	Hipoepa fractalis	1
SPA (L)	JJ_5	2014-07-05	Alcis angulifera	2
SPA (L)	JJ_5	2014-07-05	Biston panterinaria	2
SPA (L)	JJ_5	2014-07-05	Eulithis convergenata	1
SPA (L)	JJ_5	2014-07-05	Geometra dieckmanni	1
SPA (L)	JJ_5	2014-07-05	Jankowskia fuscaria	1
SPA (L)	JJ_5	2014-07-05	Maxates illiturata	1
SPA (L)	JJ_5	2014-07-05	Menophra senilis	2
SPA (L)	JJ_5	2014-07-05	Parectropis nigrosparsa	27
SPA (L)	JJ_5	2014-07-05	Phthonosema tendinosaria	2
SPA (L)	JJ_5	2014-07-05	Scopula modicaria	1
SPA (L)	JJ_5	2014-07-05	Synegia hadassa	1
SPA (L)	JJ_5	2014-07-05	Athetis albisignata	2
SPA (L)	JJ_5	2014-07-05	Atrachea nitens	1
SPA (L)	JJ_5	2014-07-05	Koyaga falsa	8
SPA (L)	JJ_5	2014-07-05	Mythimna monticola	1
SPA (L)	JJ_5	2014-07-05	Gadirtha impingens	1
SPA (L)	JJ_5	2014-07-05	Cnethodonta grisescens	3
SPA (L)	JJ_5	2014-07-05	Fentonia ocypete	3
SPA (L)	JJ_5	2014-07-05	Peridea gigantea	1
SPA (L)	JJ_5	2014-07-05	Peridea lativitta	1
SPA (L)	JJ_5	2014-07-05	Shaka atrovittatus	1
SPA (L)	JJ_5	2014-07-05	Spatalia doerriesi	1
SPA (L)	JJ_5	2014-07-05	Syntypistis subgeneris	1
SPA (L)	JJ_5	2014-07-05	Ambulyx japonica	2
ERM	JJ_7	2014-07-05	Deroca inconclusa	1
ERM	JJ_7	2014-07-05	Barsine striata	1
ERM	JJ_7	2014-07-05	Hadennia incongruens	4
ERM	JJ_7	2014-07-05	Miltochrista miniata	1
ERM	JJ_7	2014-07-05	Paracolax trilinealis	1
ERM	JJ_7	2014-07-05	Biston panterinaria	1
ERM	JJ_7	2014-07-05	Comibaena amoenaria	1
ERM	JJ_7	2014-07-05	Evecliptopera illitata	1
ERM	JJ_7	2014-07-05	Heterophleps confusa	2
ERM	JJ_7	2014-07-05	Ourapteryx maculicaudaria	1
ERM	JJ_7	2014-07-05	Phthonosema tendinosaria	1
ERM	JJ_7	2014-07-05	Latoia sinica	1
ERM	JJ_7	2014-07-05	Hermonassa cecilia	1
ERM	JJ_7	2014-07-05	Koyaga falsa	5
ERM	JJ_7	2014-07-05	Sineugraphe exusta	1
ERM	JJ_7	2014-07-05	Allodonta leucodera	1
ERM	JJ_7	2014-07-05	Syntypistis cyanea	14
ERM	JJ_7	2014-07-05	Ambulyx japonica	1
YS (L)	JJ_6	2014-07-05	Deroca inconclusa	1
YS (L)	JJ_6	2014-07-05	Parapsestis argenteopicta	7
YS (L)	JJ_6	2014-07-05	Autoba tristalis	1
YS (L)	JJ_6	2014-07-05	Barsine striata	3
YS (L)	JJ_6	2014-07-05	Ghoria gigantea	2
YS (L)	JJ_6	2014-07-05	Hadennia incongruens	1
YS (L)	JJ_6	2014-07-05	Paracolax fascialis	1
YS (L)	JJ_6	2014-07-05	Alcis angulifera	1
YS (L)	JJ_6	2014-07-05	Biston panterinaria	3
YS (L)	JJ_6	2014-07-05	Eulithis convergenata	1
YS (L)	JJ_6	2014-07-05	Euphyia cineraria	1
YS (L)	JJ_6	2014-07-05	Phthonosema tendinosaria	2
YS (L)	JJ_6	2014-07-05	Racotis petrosa	1
YS (L)	JJ_6	2014-07-05	Scopula modicaria	1
YS (L)	JJ_6	2014-07-05	Synegia hadassa	2
YS (L)	JJ_6	2014-07-05	Latoia sinica	1
YS (L)	JJ_6	2014-07-05	Amphipyra livida	2
YS (L)	JJ_6	2014-07-05	Athetis albisignata	1
YS (L)	JJ_6	2014-07-05	Atrachea nitens	1
YS (L)	JJ_6	2014-07-05	Koyaga falsa	4
YS (L)	JJ_6	2014-07-05	Pseudoips prasinanus	1
YS (L)	JJ_6	2014-07-05	Allodonta leucodera	1
YS (L)	JJ_6	2014-07-05	Semidonta biloba	1
YS (L)	JJ_6	2014-07-05	Shaka atrovittatus	13
YS (L)	JJ_6	2014-07-05	Syntypistis subgeneris	1
YS (L)	JJ_6	2014-07-05	Ambulyx japonica	2
YS (L)	JJ_6	2014-07-05	Dysaethria moza	1
CWS	JJ_4	2014-07-05	Barsine striata	3
CWS	JJ_4	2014-07-05	Edessena hamada	1
CWS	JJ_4	2014-07-05	Hadennia incongruens	2
CWS	JJ_4	2014-07-05	Hyposemansis albipuncta	1
CWS	JJ_4	2014-07-05	Mecodina cineracea	1
CWS	JJ_4	2014-07-05	Alcis angulifera	1
CWS	JJ_4	2014-07-05	Amraica superans	1
CWS	JJ_4	2014-07-05	Auaxa sulphurea	1
CWS	JJ_4	2014-07-05	Ectropis excellens	1
CWS	JJ_4	2014-07-05	Menophra senilis	1
CWS	JJ_4	2014-07-05	Parectropis nigrosparsa	2
CWS	JJ_4	2014-07-05	Phthonosema tendinosaria	1
CWS	JJ_4	2014-07-05	Scopula floslactata	4
CWS	JJ_4	2014-07-05	Xandrames dholaria	1
CWS	JJ_4	2014-07-05	Diarsia deparca	1
CWS	JJ_4	2014-07-05	Koyaga falsa	1
CWS	JJ_4	2014-07-05	Sineugraphe bipartita	1
CWS	JJ_4	2014-07-05	Allodonta leucodera	1
CWS	JJ_4	2014-07-05	Samia cynthia	1
CWS	JJ_4	2014-07-05	Marumba spectabilis	1
HRR (H)	JJ_2	2014-07-05	Barsine striata	1
HRR (H)	JJ_2	2014-07-05	Gonepatica opalina	1
HRR (H)	JJ_2	2014-07-05	Rivula errabunda	2
HRR (H)	JJ_2	2014-07-05	Scopula epiorrhoe	1
HRR (H)	JJ_2	2014-07-05	Koyaga falsa	2
HRR (L)	JJ_1	2014-07-05	Aemene altaica	1
HRR (L)	JJ_1	2014-07-05	Metopta rectifasciata	1
HRR (L)	JJ_1	2014-07-05	Rivula errabunda	2
HRR (L)	JJ_1	2014-07-05	Eulithis ledereri	1
HRR (L)	JJ_1	2014-07-05	Scopula epiorrhoe	1
HRR (L)	JJ_1	2014-07-05	Scopula modicaria	1
HRR (L)	JJ_1	2014-07-05	Latoia sinica	2
HRR (L)	JJ_1	2014-07-05	Phyllosphingia dissimilis	1
1100top	JJ_8	2014-08-04	Calyptra gruesa	1
1100top	JJ_8	2014-08-04	Dolgoma cribrata	1
1100top	JJ_8	2014-08-04	Acasis viretata	1
1100top	JJ_8	2014-08-04	Ectropis excellens	3
1100top	JJ_8	2014-08-04	Epobeidia tigrata	2
1100top	JJ_8	2014-08-04	Euphyia cineraria	2
1100top	JJ_8	2014-08-04	Nothomiza oxygoniodes	1
1100top	JJ_8	2014-08-04	Ourapteryx maculicaudaria	1
1100top	JJ_8	2014-08-04	Phthonosema tendinosaria	1
1100top	JJ_8	2014-08-04	Synegia esther	1
1100top	JJ_8	2014-08-04	Latoia sinica	1
1100top	JJ_8	2014-08-04	Amphipyra schrenckii	1
1100top	JJ_8	2014-08-04	Hermonassa cecilia	1
1100top	JJ_8	2014-08-04	Polychrysia splendida	1
1100top	JJ_8	2014-08-04	Sineugraphe oceanica	2
1100top	JJ_8	2014-08-04	Targalla delatrix	1
1100top	JJ_8	2014-08-04	Triphaenopsis jezoensis	3
1100top	JJ_8	2014-08-04	Semidonta biloba	1
1100top	JJ_8	2014-08-04	Shaka atrovittatus	4
SJB	JJ-9	2014-08-04	Calyptra gruesa	1
SJB	JJ-9	2014-08-04	Collita griseola	8
SJB	JJ-9	2014-08-04	Gonitis mesogona	1
SJB	JJ-9	2014-08-04	Arichanna melanaria	2
SJB	JJ-9	2014-08-04	Deileptenia ribeata	1
SJB	JJ-9	2014-08-04	Idaea biselata	1
SJB	JJ-9	2014-08-04	Synegia esther	1
SJB	JJ-9	2014-08-04	Amphipyra livida	1
SJB	JJ-9	2014-08-04	Amphipyra schrenckii	4
SJB	JJ-9	2014-08-04	Anaplectoides virens	1
SJB	JJ-9	2014-08-04	Apamea striata	1
SJB	JJ-9	2014-08-04	Chasminodes cilia	2
SJB	JJ-9	2014-08-04	Hermonassa cecilia	1
SJB	JJ-9	2014-08-04	Mythimna placida	1
SJB	JJ-9	2014-08-04	Sineugraphe bipartita	8
SJB	JJ-9	2014-08-04	Sineugraphe bipartita	6
SJB	JJ-9	2014-08-04	Sineugraphe exusta	3
SJB	JJ-9	2014-08-04	Triphaenopsis jezoensis	3
SJB	JJ-9	2014-08-04	Marumba spectabilis	1
SPA (H)	JJ_3	2014-08-04	Deroca inconclusa	2
SPA (H)	JJ_3	2014-08-04	Eudocima tyrannus	1
SPA (H)	JJ_3	2014-08-04	Hydrillodes morosa	2
SPA (H)	JJ_3	2014-08-04	Lophoruza pulcherrima	1
SPA (H)	JJ_3	2014-08-04	Mecodina nubiferalis	1
SPA (H)	JJ_3	2014-08-04	Euphyia cineraria	4
SPA (H)	JJ_3	2014-08-04	Phthonosema tendinosaria	1
SPA (H)	JJ_3	2014-08-04	Synegia esther	5
SPA (H)	JJ_3	2014-08-04	Synegia hadassa	3
SPA (H)	JJ_3	2014-08-04	Xandrames dholaria	1
SPA (H)	JJ_3	2014-08-04	Microleon longipalpis	1
SPA (H)	JJ_3	2014-08-04	Acronicta major	1
SPA (H)	JJ_3	2014-08-04	Amphipoea burrowsi	1
SPA (H)	JJ_3	2014-08-04	Mythimna monticola	5
SPA (H)	JJ_3	2014-08-04	Orthogonia sera	1
SPA (H)	JJ_3	2014-08-04	Triphaenopsis jezoensis	3
SPA (H)	JJ_3	2014-08-04	Dudusa sphingiformis	4
SPA (H)	JJ_3	2014-08-04	Fusadonta basilinea	1
SPA (H)	JJ_3	2014-08-04	Shaka atrovittatus	3
SPA (H)	JJ_3	2014-08-04	Marumba spectabilis	7
SPA (L)	JJ_5	2014-08-04	Calyptra gruesa	1
SPA (L)	JJ_5	2014-08-04	Hydrillodes morosa	1
SPA (L)	JJ_5	2014-08-04	Lymantria mathura	2
SPA (L)	JJ_5	2014-08-04	Comibaena amoenaria	1
SPA (L)	JJ_5	2014-08-04	Euphyia cineraria	1
SPA (L)	JJ_5	2014-08-04	Idaea auricruda	5
SPA (L)	JJ_5	2014-08-04	Menophra senilis	1
SPA (L)	JJ_5	2014-08-04	Pareclipsis gracilis	2
SPA (L)	JJ_5	2014-08-04	Scopula modicaria	1
SPA (L)	JJ_5	2014-08-04	Xandrames dholaria	2
SPA (L)	JJ_5	2014-08-04	Paralebeda femorata	1
SPA (L)	JJ_5	2014-08-04	Acronicta major	1
SPA (L)	JJ_5	2014-08-04	Amphipyra schrenckii	2
SPA (L)	JJ_5	2014-08-04	Hermonassa cecilia	1
SPA (L)	JJ_5	2014-08-04	Mythimna monticola	3
SPA (L)	JJ_5	2014-08-04	Sineugraphe oceanica	1
SPA (L)	JJ_5	2014-08-04	Triphaenopsis jezoensis	6
SPA (L)	JJ_5	2014-08-04	Dudusa sphingiformis	3
SPA (L)	JJ_5	2014-08-04	Shaka atrovittatus	2
SPA (L)	JJ_5	2014-08-04	Marumba spectabilis	2
ERM	JJ_7	2014-08-04	Calyptra gruesa	1
ERM	JJ_7	2014-08-04	Ercheia umbrosa	1
ERM	JJ_7	2014-08-04	Herminia tarsicrinalis	1
ERM	JJ_7	2014-08-04	Simplicia niphona	1
ERM	JJ_7	2014-08-04	Ectropis excellens	1
ERM	JJ_7	2014-08-04	Pareclipsis gracilis	2
ERM	JJ_7	2014-08-04	Paralebeda femorata	1
ERM	JJ_7	2014-08-04	Acronicta major	1
ERM	JJ_7	2014-08-04	Amphipyra acheron	1
ERM	JJ_7	2014-08-04	Apamea striata	2
ERM	JJ_7	2014-08-04	Athetis pallidipennis	1
ERM	JJ_7	2014-08-04	Hermonassa cecilia	1
ERM	JJ_7	2014-08-04	Mythimna monticola	1
ERM	JJ_7	2014-08-04	Sineugraphe oceanica	4
ERM	JJ_7	2014-08-04	Triphaenopsis jezoensis	2
ERM	JJ_7	2014-08-04	Dudusa sphingiformis	4
YS (L)	JJ_6	2014-08-04	Synegia esther	3
YS (L)	JJ_6	2014-08-04	Latoia sinica	5
YS (L)	JJ_6	2014-08-04	Acronicta major	1
YS (L)	JJ_6	2014-08-04	Amphipyra acheron	2
YS (L)	JJ_6	2014-08-04	Mythimna monticola	1
YS (L)	JJ_6	2014-08-04	Sineugraphe oceanica	1
YS (L)	JJ_6	2014-08-04	Shaka atrovittatus	1
YS (L)	JJ_6	2014-08-04	Dysaethria cretacea	3
YS (H)	JJ_10	2014-08-04	Spilarctia seriatopunctata	2
YS (H)	JJ_10	2014-08-04	Thyas juno	2
YS (H)	JJ_10	2014-08-04	Arichanna melanaria	2
YS (H)	JJ_10	2014-08-04	Deileptenia ribeata	3
YS (H)	JJ_10	2014-08-04	Martania saxea	6
YS (H)	JJ_10	2014-08-04	Aedia leucomelas	1
YS (H)	JJ_10	2014-08-04	Anaplectoides virens	4
YS (H)	JJ_10	2014-08-04	Diarsia pacifica	4
YS (H)	JJ_10	2014-08-04	Mythimna separata	1
YS (H)	JJ_10	2014-08-04	Panthea coenobita	1
USOR	JJ_11	2014-08-04	Arichanna melanaria	1
USOR	JJ_11	2014-08-04	Deileptenia ribeata	1
CWS	JJ_4	2014-08-04	Calyptra gruesa	1
CWS	JJ_4	2014-08-04	Catocala dissimilis	1
CWS	JJ_4	2014-08-04	Catocala dula	1
CWS	JJ_4	2014-08-04	Collita griseola	1
CWS	JJ_4	2014-08-04	Dolgoma cribrata	1
CWS	JJ_4	2014-08-04	Hydrillodes morosa	3
CWS	JJ_4	2014-08-04	Paracolax contigua	1
CWS	JJ_4	2014-08-04	Simplicia niphona	1
CWS	JJ_4	2014-08-04	Corymica pryeri	1
CWS	JJ_4	2014-08-04	Ectropis excellens	1
CWS	JJ_4	2014-08-04	Euphyia cineraria	2
CWS	JJ_4	2014-08-04	Hypomecis roboraria	1
CWS	JJ_4	2014-08-04	Idaea auricruda	13
CWS	JJ_4	2014-08-04	Synegia hadassa	2
CWS	JJ_4	2014-08-04	Amphipyra acheron	1
CWS	JJ_4	2014-08-04	Amphipyra schrenckii	2
CWS	JJ_4	2014-08-04	Cosmia achatina	1
CWS	JJ_4	2014-08-04	Cosmia moderata	1
CWS	JJ_4	2014-08-04	Sineugraphe oceanica	1
CWS	JJ_4	2014-08-04	Triphaenopsis jezoensis	11
CWS	JJ_4	2014-08-04	Dudusa sphingiformis	1
CWS	JJ_4	2014-08-04	Phalera flavescens	1
CWS	JJ_4	2014-08-04	Dysaethria cretacea	3
HRR (H)	JJ_2	2014-08-04	Deroca inconclusa	1
HRR (H)	JJ_2	2014-08-04	Herminia tarsicrinalis	1
HRR (H)	JJ_2	2014-08-04	Hypena trigonalis	1
HRR (H)	JJ_2	2014-08-04	Hypomecis roboraria	1
HRR (H)	JJ_2	2014-08-04	Menophra senilis	1
HRR (H)	JJ_2	2014-08-04	Dendrolimus sibiricus	2
HRR (H)	JJ_2	2014-08-04	Paralebeda femorata	1
HRR (H)	JJ_2	2014-08-04	Amphipyra monolitha	1
HRR (H)	JJ_2	2014-08-04	Amphipyra schrenckii	1
HRR (H)	JJ_2	2014-08-04	Sineugraphe oceanica	1
HRR (H)	JJ_2	2014-08-04	Dudusa sphingiformis	4
HRR (L)	JJ_1	2014-08-04	Hypena strigata	1
HRR (L)	JJ_1	2014-08-04	Hypena trigonalis	2
HRR (L)	JJ_1	2014-08-04	Katha deplana	2
HRR (L)	JJ_1	2014-08-04	Paracolax pryeri	2
HRR (L)	JJ_1	2014-08-04	Devenilia corearia	1
HRR (L)	JJ_1	2014-08-04	Menophra senilis	1
HRR (L)	JJ_1	2014-08-04	Dendrolimus sibiricus	2
1100top	JJ_8	2014-09-13	Deroca inconclusa	1
1100top	JJ_8	2014-09-13	Duliophyle agitata	2
1100top	JJ_8	2014-09-13	Menophra senilis	1
1100top	JJ_8	2014-09-13	Myrteta angelica	5
1100top	JJ_8	2014-09-13	Diarsia pacifica	1
1100top	JJ_8	2014-09-13	Gortyna fortis	1
SJB	JJ-9	2014-09-13	Agrotis ipsilon	1
SPA (H)	JJ_3	2014-09-13	Deroca inconclusa	2
SPA (H)	JJ_3	2014-09-13	Aemene altaica	2
SPA (H)	JJ_3	2014-09-13	Hadennia incongruens	1
SPA (H)	JJ_3	2014-09-13	Duliophyle agitata	8
SPA (H)	JJ_3	2014-09-13	Evecliptopera illitata	1
SPA (H)	JJ_3	2014-09-13	Idaea biselata	2
SPA (H)	JJ_3	2014-09-13	Menophra senilis	5
SPA (H)	JJ_3	2014-09-13	Myrteta angelica	7
SPA (H)	JJ_3	2014-09-13	Pareclipsis gracilis	2
SPA (H)	JJ_3	2014-09-13	Saturnia jonasii	1
SPA (L)	JJ_5	2014-09-13	Oreta loochooana	1
SPA (L)	JJ_5	2014-09-13	Barsine striata	1
SPA (L)	JJ_5	2014-09-13	Miltochrista miniata	1
SPA (L)	JJ_5	2014-09-13	Spilarctia seriatopunctata	1
SPA (L)	JJ_5	2014-09-13	Duliophyle agitata	8
SPA (L)	JJ_5	2014-09-13	Menophra senilis	1
SPA (L)	JJ_5	2014-09-13	Myrteta angelica	2
SPA (L)	JJ_5	2014-09-13	Scopula nigropunctata	3
SPA (L)	JJ_5	2014-09-13	Koyaga falsa	1
SPA (L)	JJ_5	2014-09-13	Triphaenopsis cinerescens	1
SPA (L)	JJ_5	2014-09-13	Antheraea yamamai	2
SPA (L)	JJ_5	2014-09-13	Saturnia jonasii	1
SPA (L)	JJ_5	2014-09-13	Dysaethria moza	3
ERM	JJ_7	2014-09-13	Hadennia incongruens	2
ERM	JJ_7	2014-09-13	Myrteta angelica	5
ERM	JJ_7	2014-09-13	Spodoptera pecten	1
ERM	JJ_7	2014-09-13	Triphaenopsis cinerescens	2
ERM	JJ_7	2014-09-13	Xestia efflorescens	4
CWS	JJ_4	2014-09-13	Oreta loochooana	1
CWS	JJ_4	2014-09-13	Arctornis kumatai	1
CWS	JJ_4	2014-09-13	Hadennia incongruens	5
CWS	JJ_4	2014-09-13	Myrteta angelica	11
CWS	JJ_4	2014-09-13	Odonestis pruni	2
CWS	JJ_4	2014-09-13	Koyaga falsa	1
CWS	JJ_4	2014-09-13	Xestia efflorescens	1
CWS	JJ_4	2014-09-13	Saturnia jonasii	1
CWS	JJ_4	2014-09-13	Dysaethria moza	2
HRR (H)	JJ_2	2014-09-13	Oreta insignis	1
HRR (H)	JJ_2	2014-09-13	Hepatica anceps	1
HRR (H)	JJ_2	2014-09-13	Corymica pryeri	1
HRR (H)	JJ_2	2014-09-13	Duliophyle agitata	5
HRR (H)	JJ_2	2014-09-13	Eustroma melancholicum	3
HRR (H)	JJ_2	2014-09-13	Menophra senilis	5
HRR (H)	JJ_2	2014-09-13	Ctenoplusia agnata	1
HRR (H)	JJ_2	2014-09-13	Diarsia pacifica	1
HRR (L)	JJ_1	2014-09-13	Herminia grisealis	1
HRR (L)	JJ_1	2014-09-13	Hypena trigonalis	1
HRR (L)	JJ_1	2014-09-13	Simplicia niphona	1
HRR (L)	JJ_1	2014-09-13	Duliophyle agitata	1
HRR (L)	JJ_1	2014-09-13	Ecliptopera umbrosaria	1
HRR (L)	JJ_1	2014-09-13	Ctenoplusia agnata	1
1100top	JJ_8	2014-10-04	Alcis angulifera	6
1100top	JJ_8	2014-10-04	Pseudepione magnaria	2
1100top	JJ_8	2014-10-04	Gortyna fortis	1
SPA (H)	JJ_3	2014-10-04	Alcis angulifera	2
SPA (H)	JJ_3	2014-10-04	Diarsia canescens	1
SPA (H)	JJ_3	2014-10-04	Saturnia jonasii	4
SPA (L)	JJ_5	2014-10-04	Alcis angulifera	7
SPA (L)	JJ_5	2014-10-04	Myrteta angelica	1
SPA (L)	JJ_5	2014-10-04	Cyclophragma undans fasciatella	3
SPA (L)	JJ_5	2014-10-04	Hermonassa cecilia	1
SPA (L)	JJ_5	2014-10-04	Saturnia jonasii	7
SPA (L)	JJ_5	2014-10-04	Oroplema oyamana	2
ERM	JJ_7	2014-10-04	Alcis angulifera	1
ERM	JJ_7	2014-10-04	Saturnia jonasii	2
YS (L)	JJ_6	2014-10-04	Alcis angulifera	4
YS (L)	JJ_6	2014-10-04	Myrteta angelica	1
YS (L)	JJ_6	2014-10-04	Saturnia jonasii	4
YS (L)	JJ_6	2014-10-04	Dysaethria cretacea	1
CWS	JJ_4	2014-10-04	Myrteta angelica	4
CWS	JJ_4	2014-10-04	Diarsia canescens	1
CWS	JJ_4	2014-10-04	Saturnia jonasii	2
HRR (H)	JJ_2	2014-10-04	Oreta loochooana	1
HRR (H)	JJ_2	2014-10-04	Alcis angulifera	4
HRR (H)	JJ_2	2014-10-04	Duliophyle majuscularia	2
HRR (H)	JJ_2	2014-10-04	Eustroma melancholicum	1
HRR (H)	JJ_2	2014-10-04	Myrteta angelica	1
HRR (H)	JJ_2	2014-10-04	Pareclipsis gracilis	1
HRR (H)	JJ_2	2014-10-04	Hoplodrina euryptera	1
HRR (H)	JJ_2	2014-10-04	Saturnia japonica	1
HRR (H)	JJ_2	2014-10-04	Saturnia jonasii	1
HRR (H)	JJ_2	2014-10-04	Dysaethria cretacea	1
HRR (H)	JJ_2	2014-10-04	Oroplema oyamana	1
HRR (L)	JJ_1	2014-10-04	Oreta loochooana	2
HRR (L)	JJ_1	2014-10-04	Alcis angulifera	2
HRR (L)	JJ_1	2014-10-04	Cleora insolita	1
HRR (L)	JJ_1	2014-10-04	Comostola subtiliaria	1
HRR (L)	JJ_1	2014-10-04	Duliophyle majuscularia	1
HRR (L)	JJ_1	2014-10-04	Gymnoscelis deleta	1
HRR (L)	JJ_1	2014-10-04	Ourapteryx nivea	7
HRR (L)	JJ_1	2014-10-04	Diarsia canescens	1
1100top	JJ_8	2015-05-08	Cleora insolita	1
1100top	JJ_8	2015-05-08	Syntypistis subgeneris	2
SJB	JJ-9	2015-05-08	Odontopera arida	7
SPA (H)	JJ_3	2015-05-08	Ectropis excellens	1
SPA (H)	JJ_3	2015-05-08	Hydrelia adesma	1
SPA (H)	JJ_3	2015-05-08	Hypomecis punctinalis	1
SPA (H)	JJ_3	2015-05-08	Menophra senilis	1
SPA (H)	JJ_3	2015-05-08	Zaranga tukuringra	3
SPA (L)	JJ_5	2015-05-08	Hydrelia adesma	1
SPA (L)	JJ_5	2015-05-08	Hypomecis punctinalis	2
SPA (L)	JJ_5	2015-05-08	Menophra senilis	1
SPA (L)	JJ_5	2015-05-08	Myrioblephara nanaria	1
SPA (L)	JJ_5	2015-05-08	Odontopera arida	1
SPA (L)	JJ_5	2015-05-08	Diarsia deparca	1
SPA (L)	JJ_5	2015-05-08	Spaelotis niphona	1
SPA (L)	JJ_5	2015-05-08	Peridea aliena	3
SPA (L)	JJ_5	2015-05-08	Pterostoma gigantina	1
SPA (L)	JJ_5	2015-05-08	Syntypistis subgeneris	4
ERM	JJ_7	2015-05-08	Auzata nigrata	2
ERM	JJ_7	2015-05-08	Hypena tristalis	1
ERM	JJ_7	2015-05-08	Acasis appensata	1
ERM	JJ_7	2015-05-08	Deileptenia ribeata	1
ERM	JJ_7	2015-05-08	Odontopera arida	3
ERM	JJ_7	2015-05-08	Pareclipsis gracilis	3
ERM	JJ_7	2015-05-08	Syntypistis subgeneris	13
ERM	JJ_7	2015-05-08	Zaranga tukuringra	4
YS (L)	JJ_6	2015-05-08	Auzata nigrata	3
YS (L)	JJ_6	2015-05-08	Simplicia niphona	3
YS (L)	JJ_6	2015-05-08	Euphyia cineraria	1
YS (L)	JJ_6	2015-05-08	Odontopera arida	1
YS (L)	JJ_6	2015-05-08	Pareclipsis gracilis	4
YS (L)	JJ_6	2015-05-08	Lophocosma atriplaga	1
YS (L)	JJ_6	2015-05-08	Zaranga tukuringra	3
YS (L)	JJ_6	2015-05-08	Dysaethria cretacea	1
YS (H)	JJ_10	2015-05-08	Odontopera arida	1
USOR	JJ_11	2015-05-08	Odontopera arida	1
CWS	JJ_4	2015-05-08	Oreta pulchripes	1
CWS	JJ_4	2015-05-08	Ectropis excellens	2
CWS	JJ_4	2015-05-08	Heterolocha aristonaria	1
CWS	JJ_4	2015-05-08	Hypomecis punctinalis	5
CWS	JJ_4	2015-05-08	Odontopera arida	1
CWS	JJ_4	2015-05-08	Oxymacaria temeraria	1
CWS	JJ_4	2015-05-08	Pareclipsis gracilis	3
CWS	JJ_4	2015-05-08	Gelastocera exusta	1
CWS	JJ_4	2015-05-08	Allodonta leucodera	1
CWS	JJ_4	2015-05-08	Peridea aliena	1
CWS	JJ_4	2015-05-08	Syntypistis subgeneris	4
CWS	JJ_4	2015-05-08	Zaranga tukuringra	7
HRR (H)	JJ_2	2015-05-08	Oreta pulchripes	1
HRR (H)	JJ_2	2015-05-08	Syntypistis subgeneris	4
1100top	JJ_8	2015-06-12	Deroca inconclusa	2
1100top	JJ_8	2015-06-12	Hydrillodes morosa	44
1100top	JJ_8	2015-06-12	Paracolax fascialis	1
1100top	JJ_8	2015-06-12	Alcis angulifera	9
1100top	JJ_8	2015-06-12	Electrophaes corylata	3
1100top	JJ_8	2015-06-12	Euphyia cineraria	2
1100top	JJ_8	2015-06-12	Evecliptopera illitata	4
1100top	JJ_8	2015-06-12	Fascellina chromataria	1
1100top	JJ_8	2015-06-12	Laciniodes denigratus	8
1100top	JJ_8	2015-06-12	Phthonosema tendinosaria	2
1100top	JJ_8	2015-06-12	Xandrames dholaria	2
1100top	JJ_8	2015-06-12	Athetis albisignata	2
1100top	JJ_8	2015-06-12	Diarsia pacifica	1
1100top	JJ_8	2015-06-12	Euplexidia angusta	1
1100top	JJ_8	2015-06-12	Hermonassa cecilia	1
1100top	JJ_8	2015-06-12	Xestia c-nigrum	1
1100top	JJ_8	2015-06-12	Semidonta biloba	1
1100top	JJ_8	2015-06-12	Shaka atrovittatus	4
1100top	JJ_8	2015-06-12	Syntypistis cyanea	2
SJB	JJ-9	2015-06-12	Alcis angulifera	2
SJB	JJ-9	2015-06-12	Heterothera postalbida	1
SJB	JJ-9	2015-06-12	Diarsia pacifica	1
SJB	JJ-9	2015-06-12	Hermonassa cecilia	2
SJB	JJ-9	2015-06-12	Sesamia turpis	1
SJB	JJ-9	2015-06-12	Cnethodonta grisescens	2
SJB	JJ-9	2015-06-12	Acosmeryx naga	1
SJB	JJ-9	2015-06-12	Habrosyne aurorina	1
SPA (H)	JJ_3	2015-06-12	Deroca inconclusa	2
SPA (H)	JJ_3	2015-06-12	Ditrigona virgo	1
SPA (H)	JJ_3	2015-06-12	Oreta insignis	1
SPA (H)	JJ_3	2015-06-12	Barsine striata	8
SPA (H)	JJ_3	2015-06-12	Ghoria gigantea	32
SPA (H)	JJ_3	2015-06-12	Hydrillodes morosa	2
SPA (H)	JJ_3	2015-06-12	Ivela auripes	1
SPA (H)	JJ_3	2015-06-12	Katha deplana	1
SPA (H)	JJ_3	2015-06-12	Kidokuga piperita	1
SPA (H)	JJ_3	2015-06-12	Lemyra flammeola	1
SPA (H)	JJ_3	2015-06-12	Scedopla diffusa	2
SPA (H)	JJ_3	2015-06-12	Spilarctia seriatopunctata	2
SPA (H)	JJ_3	2015-06-12	Alcis angulifera	66
SPA (H)	JJ_3	2015-06-12	Biston panterinaria	3
SPA (H)	JJ_3	2015-06-12	Gandaritis whitelyi	1
SPA (H)	JJ_3	2015-06-12	Geometra dieckmanni	1
SPA (H)	JJ_3	2015-06-12	Idaea auricruda	1
SPA (H)	JJ_3	2015-06-12	Ninodes watanabei	1
SPA (H)	JJ_3	2015-06-12	Parectropis nigrosparsa	7
SPA (H)	JJ_3	2015-06-12	Phthonandria atrilineata	2
SPA (H)	JJ_3	2015-06-12	Phthonosema tendinosaria	4
SPA (H)	JJ_3	2015-06-12	Scopula nupta	6
SPA (H)	JJ_3	2015-06-12	Odonestis pruni	1
SPA (H)	JJ_3	2015-06-12	Latoia sinica	1
SPA (H)	JJ_3	2015-06-12	Agrotis ipsilon	1
SPA (H)	JJ_3	2015-06-12	Athetis pallidipennis	3
SPA (H)	JJ_3	2015-06-12	Cerastis violetta	2
SPA (H)	JJ_3	2015-06-12	Diarsia pacifica	4
SPA (H)	JJ_3	2015-06-12	Euplexidia angusta	1
SPA (H)	JJ_3	2015-06-12	Hermonassa cecilia	2
SPA (H)	JJ_3	2015-06-12	Koyaga falsa	1
SPA (H)	JJ_3	2015-06-12	Shaka atrovittatus	2
SPA (H)	JJ_3	2015-06-12	Stauropus fagi	1
SPA (H)	JJ_3	2015-06-12	Macroglossum pyrrhosticta	1
SPA (L)	JJ_5	2015-06-12	Oreta pulchripes	1
SPA (L)	JJ_5	2015-06-12	Barsine striata	12
SPA (L)	JJ_5	2015-06-12	Dolgoma cribrata	1
SPA (L)	JJ_5	2015-06-12	Ghoria gigantea	102
SPA (L)	JJ_5	2015-06-12	Hadennia incongruens	1
SPA (L)	JJ_5	2015-06-12	Hydrillodes morosa	8
SPA (L)	JJ_5	2015-06-12	Paracolax fascialis	1
SPA (L)	JJ_5	2015-06-12	Scedopla diffusa	1
SPA (L)	JJ_5	2015-06-12	Spilarctia seriatopunctata	1
SPA (L)	JJ_5	2015-06-12	Aethalura ignobilis	3
SPA (L)	JJ_5	2015-06-12	Alcis angulifera	100
SPA (L)	JJ_5	2015-06-12	Electrophaes corylata	1
SPA (L)	JJ_5	2015-06-12	Eulithis convergenata	1
SPA (L)	JJ_5	2015-06-12	Eupithecia rufescens	2
SPA (L)	JJ_5	2015-06-12	Geometra dieckmanni	1
SPA (L)	JJ_5	2015-06-12	Hypomecis roboraria	2
SPA (L)	JJ_5	2015-06-12	Idaea auricruda	1
SPA (L)	JJ_5	2015-06-12	Idaea imbecilla	1
SPA (L)	JJ_5	2015-06-12	Krananda semihyalina	1
SPA (L)	JJ_5	2015-06-12	Lomographa temerata	3
SPA (L)	JJ_5	2015-06-12	Ourapteryx nivea	2
SPA (L)	JJ_5	2015-06-12	Parabapta clarissa	1
SPA (L)	JJ_5	2015-06-12	Parectropis nigrosparsa	12
SPA (L)	JJ_5	2015-06-12	Pasiphila subcinctata	1
SPA (L)	JJ_5	2015-06-12	Phthonandria atrilineata	1
SPA (L)	JJ_5	2015-06-12	Phthonosema tendinosaria	5
SPA (L)	JJ_5	2015-06-12	Scopula apicipunctata	1
SPA (L)	JJ_5	2015-06-12	Latoia sinica	8
SPA (L)	JJ_5	2015-06-12	Athetis pallidipennis	11
SPA (L)	JJ_5	2015-06-12	Atrachea nitens	1
SPA (L)	JJ_5	2015-06-12	Diarsia pacifica	1
SPA (L)	JJ_5	2015-06-12	Hermonassa cecilia	2
SPA (L)	JJ_5	2015-06-12	Koyaga falsa	8
SPA (L)	JJ_5	2015-06-12	Iragaodes nobilis	1
SPA (L)	JJ_5	2015-06-12	Cnethodonta grisescens	2
SPA (L)	JJ_5	2015-06-12	Peridea gigantea	1
SPA (L)	JJ_5	2015-06-12	Pterostoma gigantina	1
SPA (L)	JJ_5	2015-06-12	Shaka atrovittatus	4
SPA (L)	JJ_5	2015-06-12	Ambulyx japonica	1
SPA (L)	JJ_5	2015-06-12	Marumba spectabilis	1
SPA (L)	JJ_5	2015-06-12	Tethea or	1
ERM	JJ_7	2015-06-12	Deroca inconclusa	2
ERM	JJ_7	2015-06-12	Barsine striata	14
ERM	JJ_7	2015-06-12	Hydrillodes morosa	20
ERM	JJ_7	2015-06-12	Ivela auripes	2
ERM	JJ_7	2015-06-12	Paracolax fascialis	2
ERM	JJ_7	2015-06-12	Scedopla diffusa	1
ERM	JJ_7	2015-06-12	Zanclognatha triplex	1
ERM	JJ_7	2015-06-12	Aethalura ignobilis	1
ERM	JJ_7	2015-06-12	Alcis angulifera	19
ERM	JJ_7	2015-06-12	Eustroma melancholicum	1
ERM	JJ_7	2015-06-12	Hypomecis roboraria	12
ERM	JJ_7	2015-06-12	Latoia sinica	2
ERM	JJ_7	2015-06-12	Apamea striata	1
ERM	JJ_7	2015-06-12	Syntypistis cyanea	1
YS (L)	JJ_6	2015-06-12	Oreta insignis	8
YS (L)	JJ_6	2015-06-12	Barsine striata	1
YS (L)	JJ_6	2015-06-12	Ghoria gigantea	4
YS (L)	JJ_6	2015-06-12	Hydrillodes morosa	70
YS (L)	JJ_6	2015-06-12	Leucoma salicis	2
YS (L)	JJ_6	2015-06-12	Paracolax fascialis	2
YS (L)	JJ_6	2015-06-12	Aethalura ignobilis	5
YS (L)	JJ_6	2015-06-12	Alcis angulifera	25
YS (L)	JJ_6	2015-06-12	Hypomecis roboraria	2
YS (L)	JJ_6	2015-06-12	Lomographa temerata	1
YS (L)	JJ_6	2015-06-12	Ourapteryx nivea	3
YS (L)	JJ_6	2015-06-12	Parectropis nigrosparsa	3
YS (L)	JJ_6	2015-06-12	Pasiphila subcinctata	1
YS (L)	JJ_6	2015-06-12	Phthonandria atrilineata	1
YS (L)	JJ_6	2015-06-12	Phthonosema tendinosaria	2
YS (L)	JJ_6	2015-06-12	Xandrames dholaria	1
YS (L)	JJ_6	2015-06-12	Latoia sinica	5
YS (L)	JJ_6	2015-06-12	Acronicta major	3
YS (L)	JJ_6	2015-06-12	Maliattha chalcogramma	1
YS (L)	JJ_6	2015-06-12	Shaka atrovittatus	4
YS (L)	JJ_6	2015-06-12	Stauropus fagi	2
YS (L)	JJ_6	2015-06-12	Syntypistis subgeneris	1
YS (L)	JJ_6	2015-06-12	Ambulyx japonica	1
YS (L)	JJ_6	2015-06-12	Dysaethria cretacea	2
YS (H)	JJ_10	2015-06-12	Hydrillodes morosa	2
YS (H)	JJ_10	2015-06-12	Alcis angulifera	3
YS (H)	JJ_10	2015-06-12	Dysstroma cinereata	5
YS (H)	JJ_10	2015-06-12	Electrophaes corylata	2
YS (H)	JJ_10	2015-06-12	Hydriomena impluviata	2
YS (H)	JJ_10	2015-06-12	Macaria notata	1
YS (H)	JJ_10	2015-06-12	Rheumaptera neocervinalis	1
YS (H)	JJ_10	2015-06-12	Apamea striata	1
YS (H)	JJ_10	2015-06-12	Diarsia pacifica	3
YS (H)	JJ_10	2015-06-12	Hermonassa cecilia	1
USOR	JJ_11	2015-06-12	Hydrillodes morosa	2
CWS	JJ_4	2015-06-12	Auzata superba	1
CWS	JJ_4	2015-06-12	Oreta pulchripes	1
CWS	JJ_4	2015-06-12	Sabra harpagula	2
CWS	JJ_4	2015-06-12	Autoba tristalis	1
CWS	JJ_4	2015-06-12	Barsine striata	9
CWS	JJ_4	2015-06-12	Dolgoma cribrata	1
CWS	JJ_4	2015-06-12	Ghoria gigantea	21
CWS	JJ_4	2015-06-12	Hydrillodes morosa	36
CWS	JJ_4	2015-06-12	Ivela auripes	62
CWS	JJ_4	2015-06-12	Katha deplana	1
CWS	JJ_4	2015-06-12	Kidokuga piperita	1
CWS	JJ_4	2015-06-12	Naganoella timandra	1
CWS	JJ_4	2015-06-12	Paracolax fascialis	10
CWS	JJ_4	2015-06-12	Plusiodonta casta	1
CWS	JJ_4	2015-06-12	Simplicia niphona	1
CWS	JJ_4	2015-06-12	Sophta subrosea	10
CWS	JJ_4	2015-06-12	Spilarctia seriatopunctata	2
CWS	JJ_4	2015-06-12	Aethalura ignobilis	2
CWS	JJ_4	2015-06-12	Alcis angulifera	121
CWS	JJ_4	2015-06-12	Biston panterinaria	2
CWS	JJ_4	2015-06-12	Comibaena amoenaria	1
CWS	JJ_4	2015-06-12	Gandaritis whitelyi	3
CWS	JJ_4	2015-06-12	Geometra dieckmanni	2
CWS	JJ_4	2015-06-12	Hypomecis roboraria	1
CWS	JJ_4	2015-06-12	Lomographa temerata	1
CWS	JJ_4	2015-06-12	Maxates fuscofrons	1
CWS	JJ_4	2015-06-12	Ninodes watanabei	1
CWS	JJ_4	2015-06-12	Ourapteryx nivea	1
CWS	JJ_4	2015-06-12	Parabapta clarissa	1
CWS	JJ_4	2015-06-12	Parectropis nigrosparsa	1
CWS	JJ_4	2015-06-12	Phthonosema tendinosaria	3
CWS	JJ_4	2015-06-12	Polymixinia appositaria	1
CWS	JJ_4	2015-06-12	Latoia sinica	5
CWS	JJ_4	2015-06-12	Microleon longipalpis	1
CWS	JJ_4	2015-06-12	Atrachea nitens	1
CWS	JJ_4	2015-06-12	Diarsia pacifica	4
CWS	JJ_4	2015-06-12	Hermonassa cecilia	1
CWS	JJ_4	2015-06-12	Koyaga falsa	6
CWS	JJ_4	2015-06-12	Maliattha chalcogramma	1
CWS	JJ_4	2015-06-12	Polia mortua	1
CWS	JJ_4	2015-06-12	Iragaodes nobilis	1
CWS	JJ_4	2015-06-12	Epodonta lineata	1
CWS	JJ_4	2015-06-12	Peridea lativitta	1
CWS	JJ_4	2015-06-12	Pterostoma gigantina	1
CWS	JJ_4	2015-06-12	Spatalia doerriesi	1
CWS	JJ_4	2015-06-12	Ambulyx japonica	1
HRR (H)	JJ_2	2015-06-12	Barsine striata	6
HRR (H)	JJ_2	2015-06-12	Diomea discisigna	1
HRR (H)	JJ_2	2015-06-12	Dolgoma cribrata	1
HRR (H)	JJ_2	2015-06-12	Ghoria gigantea	6
HRR (H)	JJ_2	2015-06-12	Hadennia incongruens	1
HRR (H)	JJ_2	2015-06-12	Mocis annetta	1
HRR (H)	JJ_2	2015-06-12	Pangrapta perturbans	1
HRR (H)	JJ_2	2015-06-12	Paracolax fascialis	1
HRR (H)	JJ_2	2015-06-12	Spilarctia seriatopunctata	1
HRR (H)	JJ_2	2015-06-12	Alcis angulifera	39
HRR (H)	JJ_2	2015-06-12	Callabraxas compositata	1
HRR (H)	JJ_2	2015-06-12	Comibaena tenuisaria	1
HRR (H)	JJ_2	2015-06-12	Corymica pryeri	1
HRR (H)	JJ_2	2015-06-12	Eupithecia rufescens	1
HRR (H)	JJ_2	2015-06-12	Gandaritis whitelyi	1
HRR (H)	JJ_2	2015-06-12	Lomographa temerata	1
HRR (H)	JJ_2	2015-06-12	Ourapteryx nivea	2
HRR (H)	JJ_2	2015-06-12	Scopula epiorrhoe	9
HRR (H)	JJ_2	2015-06-12	Latoia sinica	1
HRR (H)	JJ_2	2015-06-12	Diarsia pacifica	2
HRR (H)	JJ_2	2015-06-12	Hermonassa cecilia	1
HRR (H)	JJ_2	2015-06-12	Polia mortua	1
HRR (H)	JJ_2	2015-06-12	Marumba spectabilis	3
HRR (L)	JJ_1	2015-06-12	Auzata nigrata	1
HRR (L)	JJ_1	2015-06-12	Aventiola trigonifera	1
HRR (L)	JJ_1	2015-06-12	Diomea jankowskii	2
HRR (L)	JJ_1	2015-06-12	Gesonia fallax	1
HRR (L)	JJ_1	2015-06-12	Hypena amica	1
HRR (L)	JJ_1	2015-06-12	Paracolax trilinealis	1
HRR (L)	JJ_1	2015-06-12	Spilarctia seriatopunctata	1
HRR (L)	JJ_1	2015-06-12	Alcis angulifera	5
HRR (L)	JJ_1	2015-06-12	Amraica superans	1
HRR (L)	JJ_1	2015-06-12	Maxates illiturata	1
HRR (L)	JJ_1	2015-06-12	Scopula epiorrhoe	3
HRR (L)	JJ_1	2015-06-12	Scopula nupta	1
HRR (L)	JJ_1	2015-06-12	Tyloptera bella	2
HRR (L)	JJ_1	2015-06-12	Xerodes rufescentaria	1
HRR (L)	JJ_1	2015-06-12	Athetis pallidipennis	1
HRR (L)	JJ_1	2015-06-12	Mythimna turca	1
HRR (L)	JJ_1	2015-06-12	Allodonta leucodera	1
1100top	JJ_8	2015-07-09	Parapsestis argenteopicta	1
1100top	JJ_8	2015-07-09	Barsine striata	1
1100top	JJ_8	2015-07-09	Ghoria gigantea	5
1100top	JJ_8	2015-07-09	Hydrillodes morosa	1
1100top	JJ_8	2015-07-09	Comostola subtiliaria	1
1100top	JJ_8	2015-07-09	Ecliptopera umbrosaria	1
1100top	JJ_8	2015-07-09	Eulithis convergenata	2
1100top	JJ_8	2015-07-09	Gandaritis fixseni	1
1100top	JJ_8	2015-07-09	Idaea biselata	1
1100top	JJ_8	2015-07-09	Idaea biselata	3
1100top	JJ_8	2015-07-09	Menophra senilis	5
1100top	JJ_8	2015-07-09	Menophra senilis	1
1100top	JJ_8	2015-07-09	Parectropis nigrosparsa	1
1100top	JJ_8	2015-07-09	Scopula modicaria	1
1100top	JJ_8	2015-07-09	Latoia sinica	3
1100top	JJ_8	2015-07-09	Acronicta major	1
1100top	JJ_8	2015-07-09	Athetis funesta	1
1100top	JJ_8	2015-07-09	Atrachea nitens	1
1100top	JJ_8	2015-07-09	Koyaga falsa	5
1100top	JJ_8	2015-07-09	Sineugraphe bipartita	1
1100top	JJ_8	2015-07-09	Iragaodes nobilis	1
1100top	JJ_8	2015-07-09	Shaka atrovittatus	1
1100top	JJ_8	2015-07-09	Dysaethria moza	2
SJB	JJ-9	2015-07-09	Mythimna chosenicola	4
SPA (H)	JJ_3	2015-07-09	Barsine striata	1
SPA (H)	JJ_3	2015-07-09	Ghoria gigantea	4
SPA (H)	JJ_3	2015-07-09	Paracolax fascialis	1
SPA (H)	JJ_3	2015-07-09	Spilarctia seriatopunctata	1
SPA (H)	JJ_3	2015-07-09	Comostola subtiliaria	1
SPA (H)	JJ_3	2015-07-09	Ecliptopera umbrosaria	1
SPA (H)	JJ_3	2015-07-09	Eulithis convergenata	1
SPA (H)	JJ_3	2015-07-09	Menophra senilis	2
SPA (H)	JJ_3	2015-07-09	Parectropis nigrosparsa	8
SPA (H)	JJ_3	2015-07-09	Phthonosema tendinosaria	8
SPA (H)	JJ_3	2015-07-09	Synegia hadassa	1
SPA (H)	JJ_3	2015-07-09	Microleon longipalpis	1
SPA (H)	JJ_3	2015-07-09	Atrachea nitens	1
SPA (H)	JJ_3	2015-07-09	Maliattha chalcogramma	1
SPA (H)	JJ_3	2015-07-09	Gelastocera exusta	1
SPA (H)	JJ_3	2015-07-09	Meganola costalis	1
SPA (H)	JJ_3	2015-07-09	Oroplema oyamana	1
SPA (L)	JJ_5	2015-07-09	Parapsestis argenteopicta	1
SPA (L)	JJ_5	2015-07-09	Barsine striata	1
SPA (L)	JJ_5	2015-07-09	Catocala dissimilis	1
SPA (L)	JJ_5	2015-07-09	Biston regalis	1
SPA (L)	JJ_5	2015-07-09	Eulithis convergenata	1
SPA (L)	JJ_5	2015-07-09	Hydrelia adesma	1
SPA (L)	JJ_5	2015-07-09	Menophra senilis	5
SPA (L)	JJ_5	2015-07-09	Nothomiza oxygoniodes	1
SPA (L)	JJ_5	2015-07-09	Ourapteryx nivea	1
SPA (L)	JJ_5	2015-07-09	Parectropis nigrosparsa	9
SPA (L)	JJ_5	2015-07-09	Phthonosema tendinosaria	2
SPA (L)	JJ_5	2015-07-09	Synegia hadassa	2
SPA (L)	JJ_5	2015-07-09	Microleon longipalpis	2
SPA (L)	JJ_5	2015-07-09	Euromoia subpulchra	2
SPA (L)	JJ_5	2015-07-09	Mythimna divergens	2
SPA (L)	JJ_5	2015-07-09	Sineugraphe bipartita	1
SPA (L)	JJ_5	2015-07-09	Meganola costalis	1
ERM	JJ_7	2015-07-09	Deroca inconclusa	1
ERM	JJ_7	2015-07-09	Oreta pulchripes	1
ERM	JJ_7	2015-07-09	Barsine striata	1
ERM	JJ_7	2015-07-09	Hadennia incongruens	2
ERM	JJ_7	2015-07-09	Comostola subtiliaria	1
ERM	JJ_7	2015-07-09	Evecliptopera illitata	1
ERM	JJ_7	2015-07-09	Idaea biselata	3
ERM	JJ_7	2015-07-09	Pasiphila subcinctata	1
ERM	JJ_7	2015-07-09	Phthonosema tendinosaria	1
ERM	JJ_7	2015-07-09	Scopula modicaria	1
ERM	JJ_7	2015-07-09	Sibatania mactata	1
ERM	JJ_7	2015-07-09	Hermonassa cecilia	1
ERM	JJ_7	2015-07-09	Koyaga falsa	3
ERM	JJ_7	2015-07-09	Sineugraphe bipartita	1
ERM	JJ_7	2015-07-09	Meganola costalis	3
ERM	JJ_7	2015-07-09	Phyllosphingia dissimilis	1
YS (H)	JJ_10	2015-07-09	Lomographa subspersata	1
CWS	JJ_4	2015-07-09	Barsine striata	1
CWS	JJ_4	2015-07-09	Edessena hamada	1
CWS	JJ_4	2015-07-09	Ghoria gigantea	1
CWS	JJ_4	2015-07-09	Gonepatica opalina	1
CWS	JJ_4	2015-07-09	Hadennia incongruens	3
CWS	JJ_4	2015-07-09	Paracolax trilinealis	1
CWS	JJ_4	2015-07-09	Biston panterinaria	1
CWS	JJ_4	2015-07-09	Comostola subtiliaria	2
CWS	JJ_4	2015-07-09	Ectropis excellens	2
CWS	JJ_4	2015-07-09	Eulithis convergenata	1
CWS	JJ_4	2015-07-09	Geometra dieckmanni	1
CWS	JJ_4	2015-07-09	Heterolocha aristonaria	1
CWS	JJ_4	2015-07-09	Idaea biselata	2
CWS	JJ_4	2015-07-09	Phthonosema tendinosaria	1
CWS	JJ_4	2015-07-09	Sibatania mactata	1
CWS	JJ_4	2015-07-09	Synegia hadassa	1
CWS	JJ_4	2015-07-09	Latoia sinica	2
CWS	JJ_4	2015-07-09	Phrixolepia sericea	1
CWS	JJ_4	2015-07-09	Koyaga falsa	4
CWS	JJ_4	2015-07-09	Mythimna divergens	1
CWS	JJ_4	2015-07-09	Gadirtha impingens	1
CWS	JJ_4	2015-07-09	Hupodonta corticalis	1
CWS	JJ_4	2015-07-09	Neodrymonia coreana	1
HRR (H)	JJ_2	2015-07-09	Ilema eurydice	1
HRR (H)	JJ_2	2015-07-09	Lygephila recta	1
HRR (H)	JJ_2	2015-07-09	Mosopia sordidum	2
HRR (H)	JJ_2	2015-07-09	Deileptenia ribeata	1
HRR (H)	JJ_2	2015-07-09	Maxates illiturata	1
HRR (H)	JJ_2	2015-07-09	Menophra senilis	8
HRR (H)	JJ_2	2015-07-09	Monema flavescens	1
HRR (H)	JJ_2	2015-07-09	Orthogonia sera	1
HRR (H)	JJ_2	2015-07-09	Nola emi	1
HRR (H)	JJ_2	2015-07-09	Meganola costalis	1
HRR (H)	JJ_2	2015-07-09	Allodonta leucodera	1
HRR (L)	JJ_1	2015-07-09	Hadennia incongruens	1
HRR (L)	JJ_1	2015-07-09	Menophra senilis	6
HRR (L)	JJ_1	2015-07-09	Synegia hadassa	3
HRR (L)	JJ_1	2015-07-09	Latoia sinica	1
1100top	JJ_8	2015-08-08	Deroca inconclusa	2
1100top	JJ_8	2015-08-08	Lomographa temerata	1
1100top	JJ_8	2015-08-08	Acosmetia biguttula	1
1100top	JJ_8	2015-08-08	Amphipyra schrenckii	1
1100top	JJ_8	2015-08-08	Bryophila granitalis	1
1100top	JJ_8	2015-08-08	Zaranga tukuringra	1
SJB	JJ-9	2015-08-08	Rikiosatoa grisea	2
SJB	JJ-9	2015-08-08	Chasminodes nigrilinea	1
SJB	JJ-9	2015-08-08	Koyaga falsa	2
SJB	JJ-9	2015-08-08	Peridea elzet	1
SPA (H)	JJ_3	2015-08-08	Diomea discisigna	1
SPA (H)	JJ_3	2015-08-08	Hypena trigonalis	1
SPA (H)	JJ_3	2015-08-08	Scedopla diffusa	1
SPA (H)	JJ_3	2015-08-08	Euphyia cineraria	2
SPA (H)	JJ_3	2015-08-08	Fascellina chromataria	1
SPA (H)	JJ_3	2015-08-08	Menophra senilis	1
SPA (H)	JJ_3	2015-08-08	Scopula modicaria	2
SPA (H)	JJ_3	2015-08-08	Timandra comptaria	1
SPA (H)	JJ_3	2015-08-08	Dudusa sphingiformis	1
SPA (H)	JJ_3	2015-08-08	Syntypistis cyanea	1
SPA (L)	JJ_5	2015-08-08	Deroca inconclusa	1
SPA (L)	JJ_5	2015-08-08	Calliteara lunulata	1
SPA (L)	JJ_5	2015-08-08	Kidokuga piperita	1
SPA (L)	JJ_5	2015-08-08	Comibaena delicatior	1
SPA (L)	JJ_5	2015-08-08	Comostola subtiliaria	1
SPA (L)	JJ_5	2015-08-08	Hypomecis roboraria	1
SPA (L)	JJ_5	2015-08-08	Plagodis dolabraria	1
SPA (L)	JJ_5	2015-08-08	Acronicta major	1
SPA (L)	JJ_5	2015-08-08	Euromoia subpulchra	1
SPA (L)	JJ_5	2015-08-08	Dudusa sphingiformis	1
SPA (L)	JJ_5	2015-08-08	Peridea elzet	2
SPA (L)	JJ_5	2015-08-08	Phalera angustipennis	1
SPA (L)	JJ_5	2015-08-08	Shaka atrovittatus	1
SPA (L)	JJ_5	2015-08-08	Syntypistis subgeneris	1
ERM	JJ_7	2015-08-08	Auzata nigrata	1
ERM	JJ_7	2015-08-08	Deroca inconclusa	2
ERM	JJ_7	2015-08-08	Aemene altaica	1
ERM	JJ_7	2015-08-08	Herminia tarsicrinalis	4
ERM	JJ_7	2015-08-08	Kidokuga piperita	1
ERM	JJ_7	2015-08-08	Abraxas sylvata	1
ERM	JJ_7	2015-08-08	Eulithis convergenata	1
ERM	JJ_7	2015-08-08	Euphyia cineraria	1
ERM	JJ_7	2015-08-08	Idaea auricruda	1
ERM	JJ_7	2015-08-08	Idaea trisetata	1
ERM	JJ_7	2015-08-08	Laciniodes denigratus	1
ERM	JJ_7	2015-08-08	Paralebeda femorata	4
ERM	JJ_7	2015-08-08	Acronicta major	1
ERM	JJ_7	2015-08-08	Agrotis ipsilon	1
ERM	JJ_7	2015-08-08	Amphipyra schrenckii	3
ERM	JJ_7	2015-08-08	Chasminodes nigrilinea	2
ERM	JJ_7	2015-08-08	Koyaga falsa	1
ERM	JJ_7	2015-08-08	Dudusa sphingiformis	1
ERM	JJ_7	2015-08-08	Pterostoma gigantina	2
ERM	JJ_7	2015-08-08	Syntypistis subgeneris	8
YS (L)	JJ_6	2015-08-08	Oreta insignis	1
YS (L)	JJ_6	2015-08-08	Herminia arenosa	1
YS (L)	JJ_6	2015-08-08	Herminia grisealis	1
YS (L)	JJ_6	2015-08-08	Oruza submirella	1
YS (L)	JJ_6	2015-08-08	Acasis viretata	3
YS (L)	JJ_6	2015-08-08	Hydrelia adesma	1
YS (L)	JJ_6	2015-08-08	Idaea auricruda	3
YS (L)	JJ_6	2015-08-08	Myrteta angelica	1
YS (L)	JJ_6	2015-08-08	Acronicta major	1
YS (L)	JJ_6	2015-08-08	Amphipoea ussuriensis	1
YS (L)	JJ_6	2015-08-08	Athetis albisignata	1
YS (L)	JJ_6	2015-08-08	Triphaenopsis lucilla	1
YS (L)	JJ_6	2015-08-08	Cnethodonta grisescens	1
YS (L)	JJ_6	2015-08-08	Dudusa sphingiformis	1
YS (L)	JJ_6	2015-08-08	Shaka atrovittatus	1
YS (H)	JJ_10	2015-08-08	Deileptenia ribeata	3
YS (H)	JJ_10	2015-08-08	Idaea trisetata	1
YS (H)	JJ_10	2015-08-08	Martania saxea	16
YS (H)	JJ_10	2015-08-08	Diarsia canescens	1
YS (H)	JJ_10	2015-08-08	Koyaga falsa	1
USOR	JJ_11	2015-08-08	Deileptenia ribeata	1
USOR	JJ_11	2015-08-08	Koyaga falsa	1
CWS	JJ_4	2015-08-08	Sabra harpagula	1
CWS	JJ_4	2015-08-08	Aventiola trigonifera	1
CWS	JJ_4	2015-08-08	Calliteara argentata	1
CWS	JJ_4	2015-08-08	Herminia tarsicrinalis	1
CWS	JJ_4	2015-08-08	Hypena sagitta	1
CWS	JJ_4	2015-08-08	Ilema jankowskii	1
CWS	JJ_4	2015-08-08	Lophoruza pulcherrima	1
CWS	JJ_4	2015-08-08	Naganoella timandra	1
CWS	JJ_4	2015-08-08	Duliophyle majuscularia	1
CWS	JJ_4	2015-08-08	Gandaritis fixseni	1
CWS	JJ_4	2015-08-08	Hypomecis punctinalis	1
CWS	JJ_4	2015-08-08	Hypomecis roboraria	3
CWS	JJ_4	2015-08-08	Lomographa temerata	1
CWS	JJ_4	2015-08-08	Racotis petrosa	2
CWS	JJ_4	2015-08-08	Scopula modicaria	1
CWS	JJ_4	2015-08-08	Telenomeuta punctimarginaria	1
CWS	JJ_4	2015-08-08	Dendrolimus spectabilis	1
CWS	JJ_4	2015-08-08	Paralebeda femorata	3
CWS	JJ_4	2015-08-08	Microleon longipalpis	3
CWS	JJ_4	2015-08-08	Amphipyra schrenckii	3
CWS	JJ_4	2015-08-08	Microxyla confusa	2
CWS	JJ_4	2015-08-08	Dudusa sphingiformis	1
CWS	JJ_4	2015-08-08	Spatalia doerriesi	1
CWS	JJ_4	2015-08-08	Syntypistis cyanea	2
CWS	JJ_4	2015-08-08	Syntypistis subgeneris	2
HRR (H)	JJ_2	2015-08-08	Autoba tristalis	1
HRR (H)	JJ_2	2015-08-08	Ilema jankowskii	1
HRR (H)	JJ_2	2015-08-08	Manulea nankingica	1
HRR (H)	JJ_2	2015-08-08	Somena pulverea	1
HRR (H)	JJ_2	2015-08-08	Gandaritis fixseni	1
HRR (H)	JJ_2	2015-08-08	Krananda semihyalina	1
HRR (H)	JJ_2	2015-08-08	Menophra senilis	1
HRR (H)	JJ_2	2015-08-08	Phrixolepia sericea	1
HRR (H)	JJ_2	2015-08-08	Syntypistis cyanea	2
HRR (H)	JJ_2	2015-08-08	Marumba jankowskii	1
HRR (L)	JJ_1	2015-08-08	Macrocilix mysticata	1
HRR (L)	JJ_1	2015-08-08	Chrysorithrum amata	1
HRR (L)	JJ_1	2015-08-08	Scopula epiorrhoe	3
HRR (L)	JJ_1	2015-08-08	Dendrolimus sibiricus	2
HRR (L)	JJ_1	2015-08-08	Paralebeda femorata	2
1100top	JJ_8	2015-09-11	Deroca inconclusa	2
1100top	JJ_8	2015-09-11	Eustroma melancholicum	1
1100top	JJ_8	2015-09-11	Myrteta angelica	6
1100top	JJ_8	2015-09-11	Timandra recompta	1
SJB	JJ-9	2015-09-11	Triphaenopsis jezoensis	1
SJB	JJ-9	2015-09-11	Saturnia jonasii	1
SPA (H)	JJ_3	2015-09-11	Deroca inconclusa	2
SPA (H)	JJ_3	2015-09-11	Oreta insignis	1
SPA (H)	JJ_3	2015-09-11	Duliophyle majuscularia	2
SPA (H)	JJ_3	2015-09-11	Eupithecia interpunctaria	1
SPA (H)	JJ_3	2015-09-11	Idaea biselata	1
SPA (H)	JJ_3	2015-09-11	Myrteta angelica	3
SPA (H)	JJ_3	2015-09-11	Phthonandria atrilineata	1
SPA (H)	JJ_3	2015-09-11	Scopula epiorrhoe	1
SPA (H)	JJ_3	2015-09-11	Scopula modicaria	2
SPA (H)	JJ_3	2015-09-11	Xanthorhoe muscicapata	1
SPA (L)	JJ_5	2015-09-11	Oreta insignis	3
SPA (L)	JJ_5	2015-09-11	Duliophyle majuscularia	2
SPA (L)	JJ_5	2015-09-11	Phthonandria atrilineata	1
SPA (L)	JJ_5	2015-09-11	Scopula epiorrhoe	4
SPA (L)	JJ_5	2015-09-11	Synegia limitatoides	1
SPA (L)	JJ_5	2015-09-11	Cnethodonta grisescens	1
SPA (L)	JJ_5	2015-09-11	Dysaethria moza	1
ERM	JJ_7	2015-09-11	Deroca inconclusa	2
ERM	JJ_7	2015-09-11	Spilarctia seriatopunctata	1
ERM	JJ_7	2015-09-11	Eupithecia interpunctaria	11
ERM	JJ_7	2015-09-11	Eustroma melancholicum	2
ERM	JJ_7	2015-09-11	Myrteta angelica	3
ERM	JJ_7	2015-09-11	Pareclipsis gracilis	1
ERM	JJ_7	2015-09-11	Scopula epiorrhoe	2
ERM	JJ_7	2015-09-11	Timandra recompta	1
ERM	JJ_7	2015-09-11	Sineugraphe oceanica	1
ERM	JJ_7	2015-09-11	Gadirtha impingens	1
YS (L)	JJ_6	2015-09-11	Oreta insignis	2
YS (L)	JJ_6	2015-09-11	Autoba tristalis	1
YS (L)	JJ_6	2015-09-11	Myrteta angelica	1
YS (L)	JJ_6	2015-09-11	Dysaethria moza	2
YS (H)	JJ_10	2015-09-11	Pseudepione magnaria	1
CWS	JJ_4	2015-09-11	Nordstromia japonica	1
CWS	JJ_4	2015-09-11	Oreta pulchripes	1
CWS	JJ_4	2015-09-11	Sabra harpagula	1
CWS	JJ_4	2015-09-11	Hadennia incongruens	1
CWS	JJ_4	2015-09-11	Oruza submirella	1
CWS	JJ_4	2015-09-11	Paracolax fascialis	2
CWS	JJ_4	2015-09-11	Paracolax pryeri	1
CWS	JJ_4	2015-09-11	Sophta subrosea	1
CWS	JJ_4	2015-09-11	Zanclognatha umbrosalis	1
CWS	JJ_4	2015-09-11	Aperia syringaria	1
CWS	JJ_4	2015-09-11	Duliophyle majuscularia	9
CWS	JJ_4	2015-09-11	Eupithecia interpunctaria	2
CWS	JJ_4	2015-09-11	Eustroma melancholicum	3
CWS	JJ_4	2015-09-11	Heterothera postalbida	3
CWS	JJ_4	2015-09-11	Myrteta angelica	4
CWS	JJ_4	2015-09-11	Pareclipsis gracilis	2
CWS	JJ_4	2015-09-11	Pasiphila subcinctata	3
CWS	JJ_4	2015-09-11	Scopula modicaria	1
CWS	JJ_4	2015-09-11	Tyloptera bella	1
[truncated: 2,801 more rows]
