# Supplementary material for: Quantitative data from six years (2013-2018) of light trap sampling of macromoths (Lepidoptera) in Mt. Hallasan National Park, South Korea
Source: Biodivers Data J. 2020 Apr 7;8:e51490. doi: 10.3897/BDJ.8.e51490 (PMC7156493; doi:10.3897/BDJ.8.e51490)
Supplement: Supplementary material 1 — Six years of data (2013-2018) of macromoths (Lepidoptera) in Mt. Hallasan National Park, Republic of Korea [file bdj-08-e51490-s001.zip › Data-Jejudo_taxa.csv]

ID	taxon	Family	Species in full name
1	Bombyx mandarina	Bombycidae	Bombyx mandarina (Moore, 1872)
2	Agnidra scabiosa	Drepanidae	Agnidra scabiosa fixseni (Bryk, 1949)
3	Auzata nigrata	Drepanidae	Auzata nigrata Park and Shin, 1981
4	Auzata superba	Drepanidae	Auzata superba (Butler, 1878)
5	Callidrepana patrana	Drepanidae	Callidrepana patrana palleolus (Motschulsky, 1866)
6	Cyclidia substigmaria	Drepanidae	Cyclidia substigmaria nigralbata Warren, 1914
7	Deroca inconclusa	Drepanidae	Deroca inconclusa coreana Hampson, 1814
8	Ditrigona conflexaria	Drepanidae	Ditrigona conflexaria microniodes (Strand, 1916)
9	Ditrigona komarovi	Drepanidae	Ditrigona komarovi (Kurentzov, 1935)
10	Ditrigona virgo	Drepanidae	Ditrigona virgo Butler, 1878
11	Habrosyne aurorina	Drepanidae	Habrosyne aurorina (Butler, 1881)
12	Macrauzata maxima	Drepanidae	Macrauzata maxima Inoue, 1960
13	Macrocilix mysticata	Drepanidae	Macrocilix mysticata watsoni Inoue, 1958
14	Nordstromia japonica	Drepanidae	Nordstromia japonica (Moore, 1877)
15	Oreta insignis	Drepanidae	Oreta insignis (Butler, 1877)
16	Oreta loochooana	Drepanidae	Oreta loochooana timula Watson, 1967
17	Oreta pulchripes	Drepanidae	Oreta pulchripes Butler, 1877
18	Parapsestis argenteopicta	Drepanidae	Parapsestis argenteopicta argenteopicta (Oberth?r, 1879)
19	Sabra harpagula	Drepanidae	Sabra harpagula euroista Park, 2011
20	Tethea ampliata	Drepanidae	Tethea ampliata (Butler, 1878)
21	Tethea or	Drepanidae	Tethea or terrosa (Graeser, 1888)
22	Adrapsa simplex	Erebidae	Adrapsa simplex (Butler, 1879)
23	Aemene altaica	Erebidae	Aemene altaica (Lederer, 1855)
24	Amphitrogia amphidecta	Erebidae	Amphitrogia amphidecta (Butler, 1879)
25	Anatatha misae	Erebidae	Anatatha misae Sugi, 1982
26	Arctornis album	Erebidae	Arctornis album (Bremer, 1861)
27	Arctornis kumatai	Erebidae	Arctornis kumatai Inoue, 1956
28	Artaxa subflava	Erebidae	Artaxa subflava (Bremer, 1864)
29	Artena dotata	Erebidae	Artena dotata (Fabricius, 1794)
30	Autoba tristalis	Erebidae	Autoba tristalis (Leech, 1889)
31	Aventiola pusilla	Erebidae	Aventiola pusilla (Butler, 1879)
32	Aventiola trigonifera	Erebidae	Aventiola trigonifera (Hampson, 1896)
33	Barsine striata	Erebidae	Barsine striata (Bremer and Grey, 1852)
34	Calliteara argentata	Erebidae	Calliteara argentata (Butler, 1881)
35	Calliteara lunulata	Erebidae	Calliteara lunulata (Butler, 1877)
36	Calyptra gruesa	Erebidae	Calyptra gruesa (Draudt, 1950)
37	Catocala dissimilis	Erebidae	Catocala dissimilis Bremer, 1861
38	Catocala dula	Erebidae	Catocala dula Bremer, 1861
39	Chibidokuga hypenodes	Erebidae	Chibidokuga hypenodes Inoue, 1979
40	Chrysorithrum amata	Erebidae	Chrysorithrum amata (Bremer and Grey, 1853)
41	Collita griseola	Erebidae	Collita griseola (H?bner, 1803)
42	Corgatha pygmaea	Erebidae	Corgatha pygmaea Wileman, 1911
43	Cyana hamata	Erebidae	Cyana hamata (Walker, 1854)
44	Daddala lucilla	Erebidae	Daddala lucilla (Butler, 1881)
45	Dinumma deponens	Erebidae	Dinumma deponens Walker, 1858
46	Diomea discisigna	Erebidae	Diomea discisigna Sugi, 1963
47	Diomea jankowskii	Erebidae	Diomea jankowskii (Oberth?r, 1880)
48	Dolgoma cribrata	Erebidae	Dolgoma cribrata (Sta?dinger, 1887)
49	Edessena gentiusalis	Erebidae	Edessena gentiusalis Walker, 1859
50	Edessena hamada	Erebidae	Edessena hamada (Felder and Rogenhofer, 1874)
51	Ercheia niveostrigata	Erebidae	Ercheia niveostrigata Warren, 1913
52	Ercheia umbrosa	Erebidae	Ercheia umbrosa Butler, 1881
53	Erebus ephesperis	Erebidae	Erebus ephesperis (H?bner, 1823)
54	Erygia apicalis	Erebidae	Erygia apicalis Guen?e, 1852
55	Eudocima tyrannus	Erebidae	Eudocima tyrannus (Guen?e, 1852)
56	Euwilemania angulata	Erebidae	Euwilemania angulata (Wileman, 1911)
57	Gesonia fallax	Erebidae	Gesonia fallax (Butler, 1879)
58	Ghoria gigantea	Erebidae	Ghoria gigantea (Oberth?r, 1879)
59	Gonepatica opalina	Erebidae	Gonepatica opalina (Butler, 1879)
60	Gonitis mesogona	Erebidae	Gonitis mesogona (Walker, 1858)
61	Hadennia incongruens	Erebidae	Hadennia incongruens (Butler, 1879)
62	Harita belinda	Erebidae	Harita belinda (Butler, 1879)
63	Hepatica anceps	Erebidae	Hepatica anceps Staudinger, 1892
64	Hepatica nakatanii	Erebidae	Hepatica nakatanii Sugi, 1982
65	Herminia arenosa	Erebidae	Herminia arenosa Butler, 1878
66	Herminia grisealis	Erebidae	Herminia grisealis (Denis and Schifferm?ller, 1775)
67	Herminia stramentacealis	Erebidae	Herminia stramentacealis Bremer, 1864
68	Herminia tarsicrinalis	Erebidae	Herminia tarsicrinalis (Knoch, 1782)
69	Hipoepa fractalis	Erebidae	Hipoepa fractalis (Guen?e, 1854)
70	Hydrillodes morosa	Erebidae	Hydrillodes morosa (Butler, 1879)
71	Hypena albopunctalis	Erebidae	Hypena albopunctalis (Leech, 1889)
72	Hypena amica	Erebidae	Hypena amica (Butler, 1878)
73	Hypena furva	Erebidae	Hypena furva Wileman, 1911
74	Hypena melanica	Erebidae	Hypena melanica (Sugi, 1959)
75	Hypena sagitta	Erebidae	Hypena sagitta (Fabricius, 1775)
76	Hypena squalida	Erebidae	Hypena squalida (Butler, 1879)
77	Hypena strigata	Erebidae	Hypena strigata (Fabricius, 1775)
78	Hypena trigonalis	Erebidae	Hypena trigonalis (Guen?e, 1854)
79	Hypena tristalis	Erebidae	Hypena tristalis Lederer, 1853
80	Hypenodes humidalis	Erebidae	Hypenodes humidalis Dobleday, 1850
81	Hypopyra vespertilio	Erebidae	Hypopyra vespertilio (Fabricius, 1787)
82	Hyposemansis albipuncta	Erebidae	Hyposemansis albipuncta (Wileman, 1914)
83	Idia curvipalpis	Erebidae	Idia curvipalpis (Butler, 1879)
84	Ilema eurydice	Erebidae	Ilema eurydice (Butler, 1885)
85	Ilema jankowskii	Erebidae	Ilema jankowskii (Oberth?r, 1884)
86	Ilema nachiensis	Erebidae	Ilema nachiensis (Marumo, 1917)
87	Ivela auripes	Erebidae	Ivela auripes (Butler, 1877)
88	Katha deplana	Erebidae	Katha deplana (Esper, 1787)
89	Kidokuga piperita	Erebidae	Kidokuga piperita (Oberth?r, 1880)
90	Lemyra flammeola	Erebidae	Lemyra flammeola (Moore, 1877)
91	Lemyra inaequalis	Erebidae	Lemyra inaequalis (Butler, 1879)
92	Leucoma salicis	Erebidae	Leucoma salicis (Linnaeus, 1758)
93	Lithosia quadra	Erebidae	Lithosia quadra (Linnaeus, 1785)
94	Lophomilia flaviplaga	Erebidae	Lophomilia flaviplaga (Warren, 1912)
95	Lophoruza pulcherrima	Erebidae	Lophoruza pulcherrima (Butler, 1879)
96	Lygephila recta	Erebidae	Lygephila recta (Bremer, 1864)
97	Lygephila subrceta	Erebidae	Lygephila subrceta Sugi, 1982
98	Lymantria dispar	Erebidae	Lymantria dispar (Linnaeus, 1758)
99	Lymantria lucescens	Erebidae	Lymantria lucescens (Butler, 1881)
100	Lymantria mathura	Erebidae	Lymantria mathura Moore, 1865
101	Lymantria monacha	Erebidae	Lymantria monacha (Linnaeus, 1758)
102	Macrobrochis staudingeri	Erebidae	Macrobrochis staudingeri (Alph?raky, 1897)
103	Maguda suffusa	Erebidae	Maguda suffusa (Walker, 1863)
104	Manulea japonica	Erebidae	Manulea japonica (Leech, 1889)
105	Manulea nankingica	Erebidae	Manulea nankingica (Daniel, 1954)
106	Mecodina cineracea	Erebidae	Mecodina cineracea (Butler, 1879)
107	Mecodina nubiferalis	Erebidae	Mecodina nubiferalis (Leech, 1889)
108	Mecodina subviolacea	Erebidae	Mecodina subviolacea (Butler, 1881)
109	Metopta rectifasciata	Erebidae	Metopta rectifasciata (M?n?tri?s, 1863)
110	Micreremites pyraloides	Erebidae	Micreremites pyraloides Sugi, 1982
111	Miltochrista miniata	Erebidae	Miltochrista miniata (Forster, 1771)
112	Mimachrostia fasciata	Erebidae	Mimachrostia fasciata Sugi, 1982
113	Mocis annetta	Erebidae	Mocis annetta (Butler, 1878)
114	Mosopia sordidum	Erebidae	Mosopia sordidum (Butler, 1879)
115	Naarda maculifera	Erebidae	Naarda maculifera (Staudinger, 1892)
116	Naganoella timandra	Erebidae	Naganoella timandra (Alph?raky, 1879)
117	Nodaria tristis	Erebidae	Nodaria tristis (Butler, 1879)
118	Nudaria ranruna	Erebidae	Nudaria ranruna Matsumura, 1927
119	Oruza glaucotorna	Erebidae	Oruza glaucotorna Hampson, 1910
120	Oruza kunsuki	Erebidae	Oruza kunsuki Ahn, 1998
121	Oruza submira	Erebidae	Oruza submira Sugi, 1982
122	Oruza submirella	Erebidae	Oruza submirella Ahn, 1998
123	Pangrapta costinotata	Erebidae	Pangrapta costinotata (Butler, 1881)
124	Pangrapta disruptalis	Erebidae	Pangrapta disruptalis (Walker, 1866)
125	Pangrapta flavomacula	Erebidae	Pangrapta flavomacula Staudinger, 1888
126	Pangrapta perturbans	Erebidae	Pangrapta perturbans (Walker, 1858)
127	Pangrapta trilineata	Erebidae	Pangrapta trilineata (Leech, 1900)
128	Panilla petrina	Erebidae	Panilla petrina (Butler, 1879)
129	Paracolax contigua	Erebidae	Paracolax contigua (Leech, 1900)
130	Paracolax fascialis	Erebidae	Paracolax fascialis (Leech, 1889)
131	Paracolax fentoni	Erebidae	Paracolax fentoni (Butler, 1879)
132	Paracolax pryeri	Erebidae	Paracolax pryeri (Butler, 1879)
133	Paracolax sugii	Erebidae	Paracolax sugii Owada, 1992
134	Paracolax trilinealis	Erebidae	Paracolax trilinealis (Bremer, 1864)
135	Paragona inchoata	Erebidae	Paragona inchoata (Wileman, 1911)
136	Paragona multisignata	Erebidae	Paragona multisignata (Christoph, 1881)
137	Phragmatobia amurensis	Erebidae	Phragmatobia amurensis Seitz, 1910
138	Plusiodonta casta	Erebidae	Plusiodonta casta (Butler, 1878)
139	Rivula errabunda	Erebidae	Rivula errabunda Wileman, 1911
140	Rivula sericealis	Erebidae	Rivula sericealis (Scopoli, 1763)
141	Rusicada privata	Erebidae	Rusicada privata (Walker, 1865)
142	Scedopla diffusa	Erebidae	Scedopla diffusa Sugi, 1959
143	Schrankia separatalis	Erebidae	Schrankia separatalis (Herz, 1904)
144	Simplicia niphona	Erebidae	Simplicia niphona (Herz, 1904)
145	Sinarella nigrisigna	Erebidae	Sinarella nigrisigna (Leech, 1900)
146	Sinarella rotundipennis	Erebidae	Sinarella rotundipennis Owada, 1982
147	Somena pulverea	Erebidae	Somena pulverea (Leech, 1889)
148	Sophta subrosea	Erebidae	Sophta subrosea (Butler, 1881)
149	Sphrageidus similis	Erebidae	Sphrageidus similis (Fuessly, 1775)
150	Spilarctia alba	Erebidae	Spilarctia alba (Bremer and Grey, 1853)
151	Spilarctia seriatopunctata	Erebidae	Spilarctia seriatopunctata (Motschulsky, 1860)
152	Spilarctia subcarnea	Erebidae	Spilarctia subcarnea (Walker, 1855)
153	Spirama retorta	Erebidae	Spirama retorta (Clerck, 1759)
154	Stenbergmania albomaculalis	Erebidae	Stenbergmania albomaculalis (Bremer, 1864)
155	Sypnoides picta	Erebidae	Sypnoides picta (Butler, 1877)
156	Tamba corealis	Erebidae	Tamba corealis (Leech, 1889)
157	Thyas juno	Erebidae	Thyas juno (Dalman, 1823)
158	Zanclognatha fumosa	Erebidae	Zanclognatha fumosa (Butler, 1879)
159	Zanclognatha griselda	Erebidae	Zanclognatha griselda (Butler, 1879)
160	Zanclognatha tarsipennalis	Erebidae	Zanclognatha tarsipennalis (Treitschke, 1835)
161	Zanclognatha triplex	Erebidae	Zanclognatha triplex (Leech, 1900)
162	Zanclognatha umbrosalis	Erebidae	Zanclognatha umbrosalis (Staudinger, 1892)
163	Abraxas fulvobasalis	Geometridae	Abraxas fulvobasalis Warren, 1894
164	Abraxas latifasciata	Geometridae	Abraxas latifasciata Warren, 1894
165	Abraxas miranda	Geometridae	Abraxas miranda Butler, 1878
166	Abraxas niphonibia	Geometridae	Abraxas niphonibia Wehrli, 1935
167	Abraxas sylvata	Geometridae	Abraxas sylvata (Scopoli, 1763)
168	Acasis appensata	Geometridae	Acasis appensata (Eversmann, 1842)
169	Acasis bellaria	Geometridae	Acasis bellaria (Leech, 1891)
170	Acasis viretata	Geometridae	Acasis viretata (H?bner, 1799)
171	Acrodontis fumosa	Geometridae	Acrodontis fumosa (Prout, 1930)
172	Aethalura ignobilis	Geometridae	Aethalura ignobilis (Butler, 1878)
173	Agathia carissima	Geometridae	Agathia carissima Butler, 1878
174	Agathia visenda	Geometridae	Agathia visenda Butler, 1880
175	Alcis angulifera	Geometridae	Alcis angulifera (Butler, 1878)
176	Amoebotricha grataria	Geometridae	Amoebotricha grataria (Leech, 1891)
177	Amraica superans	Geometridae	Amraica superans (Butler, 1878)
178	Aperia syringaria	Geometridae	Aperia syringaria (Linnaeus, 1758)
179	Arichanna melanaria	Geometridae	Arichanna melanaria (Linnaeus, 1758)
180	Ascotis imparata	Geometridae	Ascotis imparata (Walker, 1860)
181	Asthena anseraria	Geometridae	Asthena anseraria (Butler, 1878)
182	Asthena nymphaeata	Geometridae	Asthena nymphaeata (Sta?dinger, 1897)
183	Auaxa sulphurea	Geometridae	Auaxa sulphurea (Butler, 1878)
184	Biston panterinaria	Geometridae	Biston panterinaria (Bremer and Grey, 1853)
185	Biston regalis	Geometridae	Biston regalis (Moore, 1888)
186	Cabera purus	Geometridae	Cabera purus (Butler, 1878)
187	Callabraxas compositata	Geometridae	Callabraxas compositata (Guen?e, 1858)
188	Callabraxas fabiolaria	Geometridae	Callabraxas fabiolaria (Oberth?r, 1884)
189	Catarhoe obscura	Geometridae	Catarhoe obscura (Butler, 1878)
190	Chiasmia defixaria	Geometridae	Chiasmia defixaria (Walker, 1861)
191	Chlorissa anadema	Geometridae	Chlorissa anadema (Prout, 1930)
192	Chlorissa obliterata	Geometridae	Chlorissa obliterata (Walker, 1863)
193	Chloroclystis v-ata	Geometridae	Chloroclystis v-ata (Haworth, 1809)
194	Cleora cinctaria	Geometridae	Cleora cinctaria (Denis and Schifferm?ller, 1775)
195	Cleora insolita	Geometridae	Cleora insolita (Butler, 1878)
196	Comibaena amoenaria	Geometridae	Comibaena amoenaria (Oberth?r, 1880)
197	Comibaena delicatior	Geometridae	Comibaena delicatior (Warren, 1897)
198	Comibaena diluta	Geometridae	Comibaena diluta (Warren, 1895)
199	Comibaena procumbaria	Geometridae	Comibaena procumbaria (Pryer, 1877)
200	Comibaena tenuisaria	Geometridae	Comibaena tenuisaria (Graeser, 1889)
201	Comostola subtiliaria	Geometridae	Comostola subtiliaria (Bremer, 1864)
202	Corymica pryeri	Geometridae	Corymica pryeri (Butler, 1878)
203	Ctenognophos grandinaria	Geometridae	Ctenognophos grandinaria (Motschulsky, 1861)
204	Culpinia diffusa	Geometridae	Culpinia diffusa (Walker, 1861)
205	Deileptenia ribeata	Geometridae	Deileptenia ribeata (Clerck, 1759)
206	Descoreba simplex	Geometridae	Descoreba simplex Butler, 1878
207	Devenilia corearia	Geometridae	Devenilia corearia (Leech, 1891)
208	Duliophyle agitata	Geometridae	Duliophyle agitata (Butler, 1878)
209	Duliophyle majuscularia	Geometridae	Duliophyle majuscularia (Leech, 1897)
210	Dysstroma cinereata	Geometridae	Dysstroma cinereata japonica (Heydemann, 1929)
211	Ecliptopera capitata	Geometridae	Ecliptopera capitata (Herrich-Sch?ffer, 1840)
212	Ecliptopera umbrosaria	Geometridae	Ecliptopera umbrosaria (Motschulsky, 1861)
213	Ectropis aigneri	Geometridae	Ectropis aigneri Prout, 1930
214	Ectropis crepuscularia	Geometridae	Ectropis crepuscularia (Denis and Schifferm?ller, 1775)
215	Ectropis excellens	Geometridae	Ectropis excellens (Butler, 1884)
216	Electrophaes corylata	Geometridae	Electrophaes corylata (Thunberg, 1792)
217	Endropiodes indictinaria	Geometridae	Endropiodes indictinaria (Bremer, 1864)
218	Episteira nigrilinearia	Geometridae	Episteira nigrilinearia (Leech, 1897)
219	Epobeidia tigrata	Geometridae	Epobeidia tigrata (Guen?e, 1858)
220	Eulithis convergenata	Geometridae	Eulithis convergenata (Bremer, 1864)
221	Eulithis ledereri	Geometridae	Eulithis ledereri (Bremer, 1864)
222	Euphyia cineraria	Geometridae	Euphyia cineraria (Butler, 1878)
223	Eupithecia actaeata	Geometridae	Eupithecia actaeata Walderdorff, 1869
224	Eupithecia clavifera	Geometridae	Eupithecia clavifera Inoue, 1955
225	Eupithecia consortaria	Geometridae	Eupithecia consortaria Leech, 1897
226	Eupithecia interpunctaria	Geometridae	Eupithecia interpunctaria Inoue, 1979
227	Eupithecia mandschurica	Geometridae	Eupithecia mandschurica Staudinger, 1897
228	Eupithecia neosatyrata	Geometridae	Eupithecia neosatyrata Inoue, 1979
229	Eupithecia proterva	Geometridae	Eupithecia proterva Butler, 1878
230	Eupithecia pusillata	Geometridae	Eupithecia pusillata (Dinis and Schifferm?ller, 1775)
231	Eupithecia repentina	Geometridae	Eupithecia repentina Vojnits and Laever, 1978
232	Eupithecia rufescens	Geometridae	Eupithecia rufescens Butler, 1878
233	Eupithecia signigera	Geometridae	Eupithecia signigera Butler, 1879
234	Eupithecia subbreviata	Geometridae	Eupithecia subbreviata Staudinger, 1897
235	Eustroma aerosum	Geometridae	Eustroma aerosum (Butler, 1878)
236	Eustroma melancholicum	Geometridae	Eustroma melancholicum (Butler, 1878)
237	Evecliptopera illitata	Geometridae	Evecliptopera illitata (Wileman, 1911)
238	Fascellina chromataria	Geometridae	Fascellina chromataria Walker, 1860
239	Gandaritis fixseni	Geometridae	Gandaritis fixseni (Bremer, 1864)
240	Gandaritis whitelyi	Geometridae	Gandaritis whitelyi (Butler, 1878)
241	Geometra dieckmanni	Geometridae	Geometra dieckmanni Graeser, 1889
242	Gymnoscelis deleta	Geometridae	Gymnoscelis deleta (Hampson, 1891)
243	Gymnoscelis esakii	Geometridae	Gymnoscelis esakii Inoue, 1955
244	Hemistola dijuncta	Geometridae	Hemistola dijuncta (Walker, 1861)
245	Hemistola tenuilinea	Geometridae	Hemistola tenuilinea (Alph?raky, 1897)
246	Hemistola zimmermanni	Geometridae	Hemistola zimmermanni Hedemann, 1879
247	Hemithea marina	Geometridae	Hemithea marina (Butler, 1878)
248	Hemithea tritonaria	Geometridae	Hemithea tritonaria (Walker, 1863)
249	Herbulotia agilata	Geometridae	Herbulotia agilata (Christoph, 1881)
250	Heterarmia dissimilis	Geometridae	Heterarmia dissimilis (Staudinger, 1897)
251	Heterolocha aristonaria	Geometridae	Heterolocha aristonaria (Walker, 1860)
252	Heterophleps confusa	Geometridae	Heterophleps confusa (Wileman, 1911)
253	Heterostegane hyriaria	Geometridae	Heterostegane hyriaria Warren, 1894
254	Heterothera postalbida	Geometridae	Heterothera postalbida (Wileman, 1911)
255	Hydrelia adesma	Geometridae	Hydrelia adesma Prout, 1930
256	Hydriomena impluviata	Geometridae	Hydriomena impluviata (Denis and Schifferm?ller, 1775)
257	Hypomecis akiba	Geometridae	Hypomecis akiba (Inoue, 1963)
258	Hypomecis punctinalis	Geometridae	Hypomecis punctinalis (Scopoli, 1763)
259	Hypomecis roboraria	Geometridae	Hypomecis roboraria (Denis and Schifferm?ller, 1775)
260	Hysterura declinans	Geometridae	Hysterura declinans (Sta?dinger, 1897)
261	Idaea auricruda	Geometridae	Idaea auricruda (Butler, 1879)
262	Idaea biselata	Geometridae	Idaea biselata (H?fnagel, 1767)
263	Idaea effusaria	Geometridae	Idaea effusaria (Christoph, 1881)
264	Idaea imbecilla	Geometridae	Idaea imbecilla (Inoue, 1955)
265	Idaea trisetata	Geometridae	Idaea trisetata (Prout, 1922)
266	Isturgia vapulata	Geometridae	Isturgia vapulata (Butler, 1879)
267	Jankowskia fuscaria	Geometridae	Jankowskia fuscaria (Leech, 1891)
268	Jodis angulata	Geometridae	Jodis angulata Inoue, 1961
269	Jodis dentifascia	Geometridae	Jodis dentifascia Warren, 1897
270	Jodis lactearia	Geometridae	Jodis lactearia (Linnaeus, 1758)
271	Krananda semihyalina	Geometridae	Krananda semihyalina Moore, 1868
272	Laciniodes denigratus	Geometridae	Laciniodes denigratus Warren, 1896
273	Laciniodes unistirpis	Geometridae	Laciniodes unistirpis (Butler, 1878)
274	Lassaba nikkonis	Geometridae	Lassaba nikkonis (Butler, 1881)
275	Lobogonodes complicata	Geometridae	Lobogonodes complicata (Butler, 1879)
276	Lomographa subspersata	Geometridae	Lomographa subspersata (Wehrli, 1939)
277	Lomographa temerata	Geometridae	Lomographa temerata (Denis and Schifferm?ller, 1775)
278	Macaria notata	Geometridae	Macaria notata (Linnaeus, 1758)
279	Martania saxea	Geometridae	Martania saxea (Wileman, 1911)
280	Maxates albistrigata	Geometridae	Maxates albistrigata (Warren, 1895)
281	Maxates fuscofrons	Geometridae	Maxates fuscofrons (Inoue, 1954)
282	Maxates illiturata	Geometridae	Maxates illiturata (Walker, 1863)
283	Melanthia procellata	Geometridae	Melanthia procellata (Denis and Schifferm?ller, 1775)
284	Menophra senilis	Geometridae	Menophra senilis (Butler, 1878)
285	Metabraxas clerica	Geometridae	Metabraxas clerica Butler, 1881
286	Myrioblephara nanaria	Geometridae	Myrioblephara nanaria (Staudinger, 1897)
287	Myrteta angelica	Geometridae	Myrteta angelica Butler, 1881
288	Ninodes splendens	Geometridae	Ninodes splendens (Butler, 1878)
289	Ninodes watanabei	Geometridae	Ninodes watanabei Inoue, 1976
290	Nothomiza oxygoniodes	Geometridae	Nothomiza oxygoniodes Wehrli, 1939
291	Nycterosea obstipata	Geometridae	Nycterosea obstipata (Fabricius, 1794)
292	Odontopera arida	Geometridae	Odontopera arida (Butler, 1878)
293	Ophthalmitis albosignaria	Geometridae	Ophthalmitis albosignaria (Bremer and Grey, 1853)
294	Orthocabera sericea	Geometridae	Orthocabera sericea Butler, 1879
295	Orthocabera tinagmaria	Geometridae	Orthocabera tinagmaria (Guen?e, 1858)
296	Ourapteryx maculicaudaria	Geometridae	Ourapteryx maculicaudaria (Motschulsky, 1866)
297	Ourapteryx nivea	Geometridae	Ourapteryx nivea Butler, 1883
298	Ourapteryx subpunctaria	Geometridae	Ourapteryx subpunctaria Leech, 1891
299	Oxymacaria normata	Geometridae	Oxymacaria normata (Alph?raky, 1892)
300	Oxymacaria temeraria	Geometridae	Oxymacaria temeraria (Swinhoe, 1891)
301	Parabapta clarissa	Geometridae	Parabapta clarissa (Butler, 1878)
302	Paradarisa chloauges	Geometridae	Paradarisa chloauges Prout, 1927
303	Paradarisa consonaria	Geometridae	Paradarisa consonaria (H?bner, 1799)
304	Pareclipsis gracilis	Geometridae	Pareclipsis gracilis (Butler, 1879)
305	Parectropis nigrosparsa	Geometridae	Parectropis nigrosparsa (Wileman and South, 1917)
306	Pasiphila chloerata	Geometridae	Pasiphila chloerata (Mabille, 1870)
307	Pasiphila obscura	Geometridae	Pasiphila obscura (West, 1929)
308	Pasiphila rectangulata	Geometridae	Pasiphila rectangulata (Linnaeus, 1758)
309	Pasiphila subcinctata	Geometridae	Pasiphila subcinctata (Prout, 1915)
310	Peratostega deletaria	Geometridae	Peratostega deletaria (Moore, 1888)
311	Phthonandria atrilineata	Geometridae	Phthonandria atrilineata (Butler, 1881)
312	Phthonosema tendinosaria	Geometridae	Phthonosema tendinosaria (Bremer, 1864)
313	Plagodis dolabraria	Geometridae	Plagodis dolabraria (Linnaeus, 1767)
314	Planociampa modesta	Geometridae	Planociampa modesta (Butler, 1878)
315	Polymixinia appositaria	Geometridae	Polymixinia appositaria (Leech, 1891)
316	Problepsis eucircota	Geometridae	Problepsis eucircota Prout, 1913
317	Protoboarmia simpliciaria	Geometridae	Protoboarmia simpliciaria (Leech, 1897)
318	Pseudepione magnaria	Geometridae	Pseudepione magnaria (Wileman, 1911)
319	Pseuderannis lomozemia	Geometridae	Pseuderannis lomozemia (Prout, 1930)
320	Pylargosceles steganioides	Geometridae	Pylargosceles steganioides (Butler, 1878)
321	Racotis petrosa	Geometridae	Racotis petrosa (Butler, 1879)
322	Rheumaptera neocervinalis	Geometridae	Rheumaptera neocervinalis Inoue, 1982
323	Rhynchobapta cervinaria	Geometridae	Rhynchobapta cervinaria (Moore, 1888)
324	Rikiosatoa grisea	Geometridae	Rikiosatoa grisea (Butler, 1878)
325	Satoblephara parvularia	Geometridae	Satoblephara parvularia (Leech, 1891)
326	Scionomia mendica	Geometridae	Scionomia mendica (Butler, 1879)
327	Scopula apicipunctata	Geometridae	Scopula apicipunctata (Christoph, 1881)
328	Scopula epiorrhoe	Geometridae	Scopula epiorrhoe Prout, 1935
329	Scopula floslactata	Geometridae	Scopula floslactata (Haworth, 1809)
330	Scopula hanna	Geometridae	Scopula hanna (Butler, 1878)
331	Scopula ignobilis	Geometridae	Scopula ignobilis (Warren, 1901)
332	Scopula modicaria	Geometridae	Scopula modicaria (Leech, 1897)
333	Scopula nigropunctata	Geometridae	Scopula nigropunctata (H?fnagel, 1767)
334	Scopula nupta	Geometridae	Scopula nupta (Butler, 1878)
335	Scopula paraconfusa	Geometridae	Scopula paraconfusa Kim and Choi, 2016
336	Scopula pudicaria	Geometridae	Scopula pudicaria (Motschulsky, 1861)
337	Scopula semignobilis	Geometridae	Scopula semignobilis Inoue, 1942
338	Scopula subpunctaria	Geometridae	Scopula subpunctaria (Herrich-Sch?ffer, 1847)
339	Scopula superior	Geometridae	Scopula superior (Butler, 1878)
340	Sibatania mactata	Geometridae	Sibatania mactata (Felder and Rogenhofer, 1875)
341	Spilopera debilis	Geometridae	Spilopera debilis (Butler, 1891)
342	Spiralisigna subpumilata	Geometridae	Spiralisigna subpumilata (Inoue, 1972)
343	Synegia esther	Geometridae	Synegia esther Butler, 1881
344	Synegia hadassa	Geometridae	Synegia hadassa (Butler, 1878)
345	Synegia limitatoides	Geometridae	Synegia limitatoides Inoue, 1982
346	Tanaorhinus reciprocata	Geometridae	Tanaorhinus reciprocata (Walker, 1861)
347	Telenomeuta punctimarginaria	Geometridae	Telenomeuta punctimarginaria (Leech, 1891)
348	Thera variata	Geometridae	Thera variata (Denis and Schifferm?ller, 1775)
349	Timandra comptaria	Geometridae	Timandra comptaria Walker, 1863
350	Timandra recompta	Geometridae	Timandra recompta (Prout, 1930)
351	Tyloptera bella	Geometridae	Tyloptera bella (Butler, 1878)
352	Xandrames dholaria	Geometridae	Xandrames dholaria Moore, 1868
353	Xanthorhoe muscicapata	Geometridae	Xanthorhoe muscicapata (Christoph, 1881)
354	Xanthorhoe saturata	Geometridae	Xanthorhoe saturata (Guen?e, 1858)
355	Xerodes albonotaria	Geometridae	Xerodes albonotaria (Bremer, 1864)
356	Xerodes rufescentaria	Geometridae	Xerodes rufescentaria (Motschulsky, 1861)
357	Zola terranea	Geometridae	Zola terranea (Butler, 1879)
358	Dendrolimus sibiricus	Lasiocampidae	Dendrolimus sibiricus Tschetverikov, 1908
359	Dendrolimus spectabilis	Lasiocampidae	Dendrolimus spectabilis (Butler, 1877)
360	Cyclophragma undans	Lasiocampidae	Cyclophragma undans fasciatella (M?n?tri?s, 1859)
361	Odonestis pruni	Lasiocampidae	Odonestis pruni rufescens Kardakoff, 1928
362	Paralebeda femorata	Lasiocampidae	Paralebeda femorata (M?n?tri?s, 1858)
363	Austrapoda dentata	Limacodidae	Austrapoda dentata (Oberth?r, 1879)
364	Latoia sinica	Limacodidae	Latoia sinica (Moore, 1877)
365	Microleon longipalpis	Limacodidae	Microleon longipalpis Butler, 1885
366	Monema flavescens	Limacodidae	Monema flavescens Walker, 1855
367	Narosa fulgens	Limacodidae	Narosa fulgens (Leech, 1889)
368	Phlossa conjuncta	Limacodidae	Phlossa conjuncta (Walker, 1855)
369	Phrixolepia sericea	Limacodidae	Phrixolepia sericea Butler, 1877
370	Abrostola major	Noctuidae	Abrostola major Dufay, 1957
371	Abrostola pacifica	Noctuidae	Abrostola pacifica Dufay, 1960
372	Abrostola ussuriensis	Noctuidae	Abrostola ussuriensis Dufay, 1958
373	Acosmetia biguttula	Noctuidae	Acosmetia biguttula (Motschulsky, 1866)
374	Acronicta major	Noctuidae	Acronicta major (Bremer, 1861)
375	Aedia leucomelas	Noctuidae	Aedia leucomelas (Linnaeus, 1758)
376	Agrotis ipsilon	Noctuidae	Agrotis ipsilon (Hufnagel, 1766)
377	Agrotis tokionis	Noctuidae	Agrotis tokionis Butler, 1881
378	Amphipoea asiatica	Noctuidae	Amphipoea asiatica (Burrows, 1912)
379	Amphipoea burrowsi	Noctuidae	Amphipoea burrowsi (Chapman, 1912)
380	Amphipoea ussuriensis	Noctuidae	Amphipoea ussuriensis (Petersen, 1914)
381	Amphipyra acheron	Noctuidae	Amphipyra acheron Draudt, 1950
382	Amphipyra livida	Noctuidae	Amphipyra livida (Denis and Schifferm?ller, 1775)
383	Amphipyra monolitha	Noctuidae	Amphipyra monolitha Guen?e, 1852
384	Amphipyra pyramidea	Noctuidae	Amphipyra pyramidea (Linnaeus, 1758)
385	Amphipyra schrenckii	Noctuidae	Amphipyra schrenckii M?n?tri?s, 1859
386	Amphipyra tripartita	Noctuidae	Amphipyra tripartita Butler, 1878
387	Analetia postica	Noctuidae	Analetia postica (Hampson, 1905)
388	Anaplectoides virens	Noctuidae	Anaplectoides virens (Butler, 1878)
389	Apamea aquila	Noctuidae	Apamea aquila Donzel, 1837
390	Apamea sodalis	Noctuidae	Apamea sodalis (Butler, 1878)
391	Apamea striata	Noctuidae	Apamea striata Haruta, 1958
392	Arcte coerula	Noctuidae	Arcte coerula (Guen?e, 1852)
393	Athetis albisignata	Noctuidae	Athetis albisignata (Oberth?r, 1879)
394	Athetis dissimilis	Noctuidae	Athetis dissimilis (Hampson, 1909)
395	Athetis funesta	Noctuidae	Athetis funesta (Staudinger, 1888)
396	Athetis gluteosa	Noctuidae	Athetis gluteosa (Treitschke, 1835)
397	Athetis lapidea	Noctuidae	Athetis lapidea Wileman, 1911
398	Athetis lineosa	Noctuidae	Athetis lineosa (Moore, 1881)
399	Athetis pallidipennis	Noctuidae	Athetis pallidipennis Sugi, 1982
400	Athetis stellata	Noctuidae	Athetis stellata (Moore, 1882)
401	Atrachea nitens	Noctuidae	Atrachea nitens (Butler, 1878)
402	Axylia putris	Noctuidae	Axylia putris (Linnaeus, 1761)
403	Bryophila albimixta	Noctuidae	Bryophila albimixta (Sugi, 1980)
404	Bryophila granitalis	Noctuidae	Bryophila granitalis (Butler, 1881)
405	Bryophila orthogramma	Noctuidae	Bryophila orthogramma (Boursin, 1954)
406	Bryophilina mollicula	Noctuidae	Bryophilina mollicula (Graeser, 1889)
407	Callopistria albolineola	Noctuidae	Callopistria albolineola (Graeser, 1889)
408	Callopistria juventina	Noctuidae	Callopistria juventina (Stoll, 1782)
409	Cerastis pallescens	Noctuidae	Cerastis pallescens (Butler, 1878)
410	Cerastis violetta	Noctuidae	Cerastis violetta Boursin, 1955
411	Chasminodes albonitens	Noctuidae	Chasminodes albonitens (Bremer, 1861)
412	Chasminodes cilia	Noctuidae	Chasminodes cilia (Sta?dinger 1888)
413	Chasminodes nigrilinea	Noctuidae	Chasminodes nigrilinea (Leech, 1889)
414	Chorisia rectilineata	Noctuidae	Chorsia rectilineata Ueda, 1987
415	Chorsia costimacula	Noctuidae	Chorsia costimacula (Oberth?r, 1880)
416	Chorsia japonica	Noctuidae	Chorsia japonica (Warren, 1912)
417	Chorsia noloides	Noctuidae	Chorsia noloides (Butler, 1879)
418	Clavipalpula aurariae	Noctuidae	Clavipalpula aurariae (Oberth?r, 1880)
419	Cosmia achatina	Noctuidae	Cosmia achatina Butler, 1879
420	Cosmia moderata	Noctuidae	Cosmia moderata (Sta?dinger, 1888)
421	Cosmia trapezina	Noctuidae	Cosmia trapezina (Linnaeus, 1758)
422	Craniophora fasciata	Noctuidae	Craniophora fasciata (Moore, 1887)
423	Craniophora ligustri	Noctuidae	Craniophora ligustri (Denis and Schifferm?ller, 1775)
424	Craniophora pacifica	Noctuidae	Craniophora pacifica Filipjev, 1927
425	Craniophora praeclara	Noctuidae	Craniophora praeclara (Graeser, 1890)
426	Cryphia mediofusca	Noctuidae	Cryphia mediofusca (Sugi, 1959)
427	Ctenoplusia agnata	Noctuidae	Ctenoplusia agnata (Sta?dinger, 1892)
428	Ctenoplusia albostriata	Noctuidae	Ctenoplusia albostriata (Bremer and Grey, 1853)
429	Cucullia umbratica	Noctuidae	Cucullia umbratica (Linnaeus, 1758)
430	Diachrysia nadeja	Noctuidae	Diachrysia nadeja (Oberth?r, 1880)
431	Diarsia brunnea	Noctuidae	Diarsia brunnea (Denis and Schifferm?ller, 1775)
432	Diarsia canescens	Noctuidae	Diarsia canescens (Butler, 1878)
433	Diarsia deparca	Noctuidae	Diarsia deparca (Butler, 1879)
434	Diarsia pacifica	Noctuidae	Diarsia pacifica Boursin, 1943
435	Dictyestra dissecta	Noctuidae	Dictyestra dissecta (Walker, 1865)
436	Dunira fasciata	Erebidae	Dunira fasciata (Wileman and South, 1917)
437	Dryobotodes pryeri	Noctuidae	Dryobotodes pryeri (Leech, 1900)
438	Dypterygia caliginosa	Noctuidae	Dypterygia caliginosa (Walker, 1858)
439	Dysmilichia gemella	Noctuidae	Dysmilichia gemella (Leech, 1889)
440	Etlorta edentata	Noctuidae	Etlorta edentata (Leech, 1889)
441	Eucarta fasciata	Noctuidae	Eucarta fasciata (Butler, 1878)
442	Eugraphe versuta	Noctuidae	Eugraphe versuta (P?ngeler, 1908)
443	Euplexia koreaeplexia	Noctuidae	Euplexia koreaeplexia Bryk, 1948
444	Euplexia lucipara	Noctuidae	Euplexia lucipara (Linnaeus, 1758)
445	Euplexidia angusta	Noctuidae	Euplexidia angusta Yoshimoto, 1987
446	Euromoia subpulchra	Noctuidae	Euromoia subpulchra (Alph?raky, 1897)
447	Euxoa sibirica	Noctuidae	Euxoa sibirica (Boisduval, 1832)
448	Globia aerata	Noctuidae	Globia aerata (Butler, 1878)
449	Gortyna fortis	Noctuidae	Gortyna fortis (Butler, 1878)
450	Hermonassa arenosa	Noctuidae	Hermonassa arenosa (Butler, 1881)
451	Hermonassa cecilia	Noctuidae	Hermonassa cecilia Butler, 1878
452	Hoplodrina euryptera	Noctuidae	Hoplodrina euryptera Boursin, 1937
453	Hydraecia petasitis	Noctuidae	Hydraecia petasitis Doubleday, 1847
454	Koyaga falsa	Noctuidae	Koyaga falsa (Butler, 1885)
455	Koyaga magnumisma	Noctuidae	Koyaga magnumisma Ahn, 1998
456	Koyaga numisma	Noctuidae	Koyaga numisma (Sta?dinger, 1888)
457	Loscopia scolopacina	Noctuidae	Loscopia scolopacina (Esper, 1788)
458	Macdunnoughia crassisigna	Noctuidae	Macdunnoughia crassisigna (Warren, 1913)
459	Maliattha chalcogramma	Noctuidae	Maliattha chalcogramma (Byrk, 1949)
460	Maliattha signifera	Noctuidae	Maliattha signifera (Walker, 1858)
461	Microxyla confusa	Noctuidae	Microxyla confusa (Wileman, 1911)
462	Mniotype melanodonta	Noctuidae	Mniotype melanodonta (Hampson, 1906)
463	Mythimna chosenicola	Noctuidae	Mythimna chosenicola (Bryk, 1948)
464	Mythimna divergens	Noctuidae	Mythimna divergens Butler, 1878
465	Mythimna monticola	Noctuidae	Mythimna monticola Sugi, 1958
466	Mythimna placida	Noctuidae	Mythimna placida (Butler, 1878)
467	Mythimna salebrosa	Noctuidae	Mythimna salebrosa (Butler, 1878)
468	Mythimna separata	Noctuidae	Mythimna separata (Walker, 1865)
469	Mythimna turca	Noctuidae	Mythimna turca (Linnaeus, 1761)
470	Olivenebula oberthueri	Noctuidae	Olivenebula oberthueri (Sta?dinger, 1892)
471	Orthogonia sera	Noctuidae	Orthogonia sera Felder and Felder, 1862
472	Orthosia carnipennis	Noctuidae	Orthosia carnipennis (Butler, 1878)
473	Orthosia evanida	Noctuidae	Orthosia evanida (Butler, 1879)
474	Orthosia odiosa	Noctuidae	Orthosia odiosa (Butler, 1878)
475	Ozarba brunnea	Noctuidae	Ozarba brunnea Leech, 1900
476	Panolis japonica	Noctuidae	Panolis japonica Draudt, 1935
477	Panthea coenobita	Noctuidae	Panthea coenobita (Esper, 1785)
478	Phlogophora illustrata	Noctuidae	Phlogophora illustrata (Graeser, 1889)
479	Polia mortua	Noctuidae	Polia mortua (Sta?dinger, 1888)
480	Polychrysia splendida	Noctuidae	Polychrysia splendida (Butler, 1878)
481	Protodeltote pygarga	Noctuidae	Protodeltote pygarga (H?fnagel, 1766)
482	Sesamia turpis	Noctuidae	Sesamia turpis (Butler, 1879)
483	Sineugraphe bipartita	Noctuidae	Sineugraphe bipartita (Graeser, 1889)
484	Sineugraphe exusta	Noctuidae	Sineugraphe exusta (Butler, 1878)
485	Sineugraphe oceanica	Noctuidae	Sineugraphe oceanica (Kardakoff, 1928)
486	Sineugraphe stolidoprocta	Noctuidae	Sineugraphe stolidoprocta Boursin, 1954
487	Spaelotis niphona	Noctuidae	Spaelotis niphona (Felder and Rogenhofer, 1874)
488	Sphragifera biplaga	noctuidae	Sphragifera biplaga (Walker, 1858)
489	Sphragifera sigillata	Noctuidae	Sphragifera sigillata (M?n?tri?s, 1859)
490	Spodoptera exigua	Noctuidae	Spodoptera exigua (H?bner, 1808)
491	Spodoptera litura	Noctuidae	Spodoptera litura (Fabricius, 1775)
492	Spodoptera pecten	Noctuidae	Spodoptera pecten Guen?e, 1852
493	Stenoloba jankowskii	Noctuidae	Stenoloba jankowskii (Oberth?r, 1884)
494	Sugia erastroides	Noctuidae	Sugia erastroides (Draudt, 1950)
495	Sugia idiostygia	Noctuidae	Sugia idiostygia (Sugi, 1958)
496	Targalla delatrix	Noctuidae	Targalla delatrix (Guen?e, 1852)
497	Trachea atriplicis	Noctuidae	Trachea atriplicis (Linnaeus, 1758)
498	Trachea tokiensis	Noctuidae	Trachea tokiensis (Butler, 1884)
499	Trichoplusia ni	Noctuidae	Trichoplusia ni (H?bner, 1803)
500	Triphaenopsis cinerescens	Noctuidae	Triphaenopsis cinerescens Butler, 1885
501	Triphaenopsis jezoensis	Noctuidae	Triphaenopsis jezoensis Sugi, 1962
502	Triphaenopsis lucilla	Noctuidae	Triphaenopsis lucilla Butler, 1878
503	Xestia baja	Noctuidae	Xestia baja (Denis and Schifferm?ller, 1775)
504	Xestia c-nigrum	Noctuidae	Xestia c-nigrum (Linnaeus, 1758)
505	Xestia ditrapezium	Noctuidae	Xestia ditrapezium (Denis and Schifferm?ller, 1775)
506	Xestia efflorescens	Noctuidae	Xestia efflorescens (Butler, 1879)
507	Xestia fuscostigma	Noctuidae	Xestia fuscostigma (Bremer, 1861)
508	Xestia kollari	Noctuidae	Xestia kollari (Lederer, 1853)
509	Xestia vidua	Noctuidae	Xestia vidua (Sta?dinger, 1892)
510	Xylena confusa	Noctuidae	Xylena confusa Kononenko and Ronkay, 1998
511	Xylopolia bella	Noctuidae	Xylopolia bella (Butler, 1881)
512	Camptoloma interioratum	Nolidae	Camptoloma interioratum (Walker, 1865)
513	Earias cupreoviridis	Nolidae	Earias cupreoviridis (Walker, 1862)
514	Gadirtha impingens	Nolidae	Gadirtha impingens Walker, 1857
515	Garella ruficirra	Nolidae	Garella ruficirra (Hampson, 1905)
516	Gelastocera exusta	Nolidae	Gelastocera exusta Butler, 1877
517	Gelastocera hallasana	Nolidae	Gelastocera hallasana Ronkay and Kononenko, 1998
518	Iragaodes nobilis	Nolidae	Iragaodes nobilis (Sta?dinger ,1887)
519	Manoba microphasma	Nolidae	Manoba microphasma (Butler, 1885)
520	Meganola costalis	Nolidae	Meganola costalis (Sta?dinger, 1887)
521	Meganola fumosa	Nolidae	Meganola fumosa (Butler, 1878)
522	Meganola gigantoides	Nolidae	Meganola gigantoides (Inoue, 1961)
523	Meganola triangulalis	Nolidae	Meganola triangulalis (Leech, 1889)
524	Nola aerugula	Nolidae	Nola aerugula (H?bner, 1793)
525	Nola confusalis	Nolidae	Nola confusalis (Herrich-Sch?ffer, 1847)
526	Nola emi	Nolidae	Nola emi (Inoue, 1956)
527	Nola kanshireiensis	Nolidae	Nola kanshireiensis (Wileman and South, 1916)
528	Pseudoips prasinanus	Nolidae	Pseudoips prasinanus (Linnaeus, 1758)
529	Pseudoips sylpha	Nolidae	Pseudoips sylpha (Butler, 1879)
530	Allodonta leucodera	Notodontidae	Allodonta leucodera Staudinger, 1892
531	Cnethodonta grisescens	Notodontidae	Cnethodonta grisescens Staudinger, 1887
532	Dudusa sphingiformis	Notodontidae	Dudusa sphingiformis Moore, 1872
533	Epodonta lineata	Notodontidae	Epodonta lineata (Oberth?r, 1880)
534	Euhampsonia cristata	Notodontidae	Euhampsonia cristata (Butler, 1877)
535	Fentonia ocypete	Notodontidae	Fentonia ocypete (Bremer, 1861)
536	Fusadonta basilinea	Notodontidae	Fusadonta basilinea (Wileman, 1911)
537	Hupodonta corticalis	Notodontidae	Hupodonta corticalis Butler, 1877
538	Lophocosma atriplaga	Notodontidae	Lophocosma atriplaga Staudinger, 1887
539	Mesophalera sigmata	Notodontidae	Mesophalera sigmata (Butler, 1877)
540	Neodrymonia coreana	Notodontidae	Neodrymonia coreana Matsumura, 1922
541	Neodrymonia delia	Notodontidae	Neodrymonia delia (Leech, 1889)
542	Peridea aliena	Notodontidae	Peridea aliena (Sta?dinger, 1892)
543	Peridea elzet	Notodontidae	Peridea elzet Kiriakoff, 1963
544	Peridea gigantea	Notodontidae	Peridea gigantea Butler, 1877
545	Peridea lativitta	Notodontidae	Peridea lativitta (Wileman, 1911)
546	Phalera angustipennis	Notodontidae	Phalera angustipennis Matsumura, 1919
547	Phalera flavescens	Notodontidae	Phalera flavescens (Bremer and Grey, 1852)
548	Pterostoma gigantina	Notodontidae	Pterostoma gigantina Staudinger, 1892
549	Pterostoma griseum	Notodontidae	Pterostoma griseum (Bremer, 1861)
550	Semidonta biloba	Notodontidae	Semidonta biloba (Oberth?r, 1880)
551	Shaka atrovittatus	Notodontidae	Shaka atrovittatus (Bremer, 1861)
552	Spatalia doerriesi	Notodontidae	Spatalia doerriesi Graeser, 1888
553	Stauropus fagi	Notodontidae	Stauropus fagi (Linnaeus, 1758)
554	Syntypistis cyanea	Notodontidae	Syntypistis cyanea (Leech, 1889)
555	Syntypistis subgeneris	Notodontidae	Syntypistis subgeneris (Strand, 1915)
556	Uropyia meticulodina	Notodontidae	Uropyia meticulodina (Oberth?r, 1884)
557	Wilemanus bidentatus	Notodontidae	Wilemanus bidentatus (Wileman, 1911)
558	Zaranga tukuringra	Notodontidae	Zaranga tukuringra Streltzov and Yakovlev, 2007
559	Antheraea yamamai	Saturniidae	Antheraea yamamai (Gu?rin-M?neville, 1861)
560	Saturnia japonica	Saturniidae	Saturnia japonica (Moore, 1862)
561	Samia cynthia	Saturniidae	Samia cynthia (Drury, 1773)
562	Saturnia jonasii	Saturniidae	Saturnia jonasii Butler, 1877
563	Acosmeryx naga	Sphingidae	Acosmeryx naga (Moore, 1858)
564	Agrius convolvuli	Sphingidae	Agrius convolvuli (Linnaeus, 1758)
565	Ambulyx japonica	Sphingidae	Ambulyx japonica koreana Inoue, 1993
566	Ampelophaga rubiginosa	Sphingidae	Ampelophaga rubiginosa (Bremer and Grey, 1853)
567	Kentrochrysalis streckeri	Sphingidae	Kentrochrysalis streckeri (Sta?dinger, 1880)
568	Macroglossum pyrrhosticta	Sphingidae	Macroglossum pyrrhosticta (Butler, 1875)
569	Macroglossum saga	Sphingidae	Macroglossum saga (Butler, 1878)
570	Marumba gaschkewitschii	Sphingidae	Marumba gaschkewitschii (Bremer and Grey, 1853)
571	Marumba jankowskii	Sphingidae	Marumba jankowskii (Oberth?r, 1880)
572	Marumba spectabilis	Sphingidae	Marumba spectabilis (Butler, 1875)
573	Marumba sperchius	Sphingidae	Marumba sperchius (M?n?tri?s, 1857)
574	Phyllosphingia dissimilis	Sphingidae	Phyllosphingia dissimilis (Bremer, 1861)
575	Rhagastis mongoliana	Sphingidae	Rhagastis mongoliana (Butler, [1876])
576	Theretra japonica	Sphingidae	Theretra japonica (Boisduval, 1869)
577	Rhodoneura erecta	Thyrididae	Rhodoneura erecta Leech, 1889
578	Rhodoneura sugitanii	Thyrididae	Rhodoneura sugitanii Matsumura, 1921
579	Rhodoneura vittula	Thyrididae	Rhodoneura vittula Guenee, 1877
580	Dysaethria cretacea	Uraniidae	Dysaethria cretacea (Butler, 1881)
581	Dysaethria erasaria	Uraniidae	Dysaethria erasaria (Christoph, 1881)
582	Dysaethria flavistriga	Uraniidae	Dysaethria flavistriga (Warren, 1901)
583	Dysaethria moza	Uraniidae	Dysaethria moza (Butler, 1878)
584	Oroplema oyamana	Uraniidae	Oroplema oyamana (Matsumura, 1931)
585	Oroplema plagifera	Uraniidae	Oroplema plagifera (Butler, 1881)
586	Neochalcosia remota	Zygaenidae	Neochalcosia remota (Walker, 1854)
587	Pidorus atratus	Zygaenidae	Pidorus atratus (Butler, 1877)
