# Supplementary material for: Quantitative data from six years (2013-2018) of light trap sampling of macromoths (Lepidoptera) in Mt. Hallasan National Park, South Korea
Source: Biodivers Data J. 2020 Apr 7;8:e51490. doi: 10.3897/BDJ.8.e51490 (PMC7156493; doi:10.3897/BDJ.8.e51490)
Supplement: Supplementary material 1 — Six years of data (2013-2018) of macromoths (Lepidoptera) in Mt. Hallasan National Park, Republic of Korea [file bdj-08-e51490-s001.zip › Data-Jejudo-site_information.csv]

site code	site abbreviation	Elevation	Latitude (N)	Longitude (E)	Vegetation type
JJ_1	HRR (L)	278m	33¡Æ18¡®57.0¡°	126¡Æ37¡®09.9¡°	Evergreen
JJ_2	HRR (H)	525m	33¡Æ19¡®56.7¡°	126¡Æ36¡®25.7¡°	Evergreen
JJ_3	SPA (H)	752m	33¡Æ22¡®14.0¡°	126¡Æ37¡®31.6¡°	Temperate deciduous
JJ_4	CWS	673m	33¡Æ24¡®36.1¡°	126¡Æ29¡®43.3¡°	Temperate deciduous
JJ_5	SPA (L)	645m	33¡Æ23¡®06.7¡°	126¡Æ37¡®16.0¡°	Temperate deciduous
JJ_6	YS (L)	963m	33¡Æ19¡®57.6¡°	126¡Æ27¡®52.6¡°	Temperate deciduous
JJ_7	ERM	954m	33¡Æ23¡®31.6¡°	126¡Æ29¡®13.0¡°	Temperate deciduous
JJ_8	1100top	1109m	33¡Æ21¡®32.1¡°	126¡Æ27¡®44.4¡°	Temperate deciduous
JJ_9	SJB	1410m	33¡Æ22¡®32.2¡°	126¡Æ29¡®58.8¡°	Subalpine
JJ_10	YS (H)	1630m	33¡Æ21¡®31.3¡°	126¡Æ30¡®29.1¡°	Subalpine
JJ_11	USOR	1699m	33¡Æ21¡®43.5¡°	126¡Æ31¡®10.0¡°	Subalpine
